# Supplementary material for: Resolving the taxonomic conundrum in Graphoderus of the east Palearctic with a key to all species (Coleoptera, Dytiscidae)
Source: Zookeys. 2016 Mar 28;(574):113–42. doi: 10.3897/zookeys.574.7002 (PMC4829907; doi:10.3897/zookeys.574.7002)
Supplement: XML Treatment for Graphoderus elatus [file zookeys.574.7002-treatment1.xml]

<!DOCTYPE tp:taxon-treatment
  PUBLIC "-//TaxonX//DTD Taxonomic Treatment Publishing DTD v0 20100105//EN" "tax-treatment-NSO.dtd">
<tp:taxon-treatment xmlns:tp="http://www.plazi.org/taxpub"><tp:treatment-meta><kwd-group><label>Taxon classification</label><kwd><named-content content-type="kingdom">Animalia</named-content></kwd><kwd><named-content content-type="order">Coleoptera</named-content></kwd><kwd><named-content content-type="family">Dytiscidae</named-content></kwd></kwd-group><mixed-citation publication-type="journal"><person-group><name><surname>Holmgren</surname><given-names>Sandra</given-names></name><name><surname>Angus</surname><given-names>Robert</given-names></name><name><surname>Jia</surname><given-names>Fenglong</given-names></name><name><surname>Chen</surname><given-names>Zhen-ning</given-names></name><name><surname>Bergsten</surname><given-names>Johannes</given-names></name></person-group><article-title>Resolving the taxonomic conundrum in <italic><tp:taxon-name><tp:taxon-name-part taxon-name-part-type="genus">Graphoderus</tp:taxon-name-part></tp:taxon-name></italic> of the east Palearctic with a key to all species (<tp:taxon-name><tp:taxon-name-part taxon-name-part-type="order">Coleoptera</tp:taxon-name-part></tp:taxon-name>, <tp:taxon-name><tp:taxon-name-part taxon-name-part-type="family">Dytiscidae</tp:taxon-name-part></tp:taxon-name>)</article-title><source>Zookeys</source><day>28</day><month>3</month><year>2016</year><volume>2016</volume><issue>574</issue><fpage>113</fpage><lpage>142</lpage><pub-id pub-id-type="doi">10.3897/zookeys.574.7002</pub-id></mixed-citation></tp:treatment-meta><tp:nomenclature><tp:taxon-name>
            <tp:taxon-name-part taxon-name-part-type="genus">Graphoderus</tp:taxon-name-part>
            <tp:taxon-name-part taxon-name-part-type="species">elatus</tp:taxon-name-part>
          </tp:taxon-name><tp:taxon-authority>Sharp, 1882</tp:taxon-authority><tp:taxon-status xmlns:xlink="http://www.w3.org/1999/xlink" xlink:type="simple">new status</tp:taxon-status><tp:nomenclature-citation-list><tp:nomenclature-citation><tp:taxon-name><tp:taxon-name-part taxon-name-part-type="genus">Graphoderus</tp:taxon-name-part> <tp:taxon-name-part taxon-name-part-type="species">elatus</tp:taxon-name-part></tp:taxon-name><comment> Sharp, 1882: 695 (original description);</comment></tp:nomenclature-citation><tp:nomenclature-citation><tp:taxon-name><tp:taxon-name-part taxon-name-part-type="genus">Graphoderus</tp:taxon-name-part> <tp:taxon-name-part taxon-name-part-type="species">cinereus</tp:taxon-name-part></tp:taxon-name><comment> sensu <xref ref-type="bibr" rid="B21">Horn (1883)</xref> (in part);</comment></tp:nomenclature-citation><tp:nomenclature-citation><tp:taxon-name><tp:taxon-name-part taxon-name-part-type="genus">Graphoderus</tp:taxon-name-part> <tp:taxon-name-part taxon-name-part-type="species">zonatus</tp:taxon-name-part></tp:taxon-name><comment> sensu <xref ref-type="bibr" rid="B56">Zimmermann (1920)</xref> (in part), <xref ref-type="bibr" rid="B15">Gschwendtner (1937)</xref> (in part), <xref ref-type="bibr" rid="B26">Kamiya (1940)</xref>, <xref ref-type="bibr" rid="B3">Balfour-Browne (1946)</xref>, <xref ref-type="bibr" rid="B54">Zaitsev (1972)</xref>, <xref ref-type="bibr" rid="B29">Lafer (1989)</xref>, <xref ref-type="bibr" rid="B55">Zeng (1989)</xref>, <xref ref-type="bibr" rid="B33">Mori and Kitayama (1993)</xref>, <xref ref-type="bibr" rid="B36">Nilsson (1995)</xref>, <xref ref-type="bibr" rid="B44">Nilsson et al. (1997)</xref>;</comment></tp:nomenclature-citation><tp:nomenclature-citation><tp:taxon-name><tp:taxon-name-part taxon-name-part-type="genus">Graphoderus</tp:taxon-name-part> <tp:taxon-name-part taxon-name-part-type="species">zonatus</tp:taxon-name-part> <tp:taxon-name-part taxon-name-part-type="subspecies">zonatus</tp:taxon-name-part></tp:taxon-name><comment> sensu <xref ref-type="bibr" rid="B38">Nilsson (2003a)</xref> (in part), <xref ref-type="bibr" rid="B41">Nilsson and Hájek (2015)</xref> (in part);</comment></tp:nomenclature-citation><!--PageBreak--><tp:nomenclature-citation><tp:taxon-name><tp:taxon-name-part taxon-name-part-type="genus">Graphoderus</tp:taxon-name-part> <tp:taxon-name-part taxon-name-part-type="species">zonatus</tp:taxon-name-part> <tp:taxon-name-part taxon-name-part-type="subspecies">verrucifer</tp:taxon-name-part></tp:taxon-name><comment> sensu <xref ref-type="bibr" rid="B44">Nilsson et al. (1997)</xref>, <xref ref-type="bibr" rid="B38">Nilsson (2003a)</xref> (in part), <xref ref-type="bibr" rid="B41">Nilsson and Hájek (2015)</xref> (in part);</comment></tp:nomenclature-citation><tp:nomenclature-citation><tp:taxon-name><tp:taxon-name-part taxon-name-part-type="genus">Graphoderus</tp:taxon-name-part> <tp:taxon-name-part taxon-name-part-type="species">perplexus</tp:taxon-name-part></tp:taxon-name><comment> sensu <xref ref-type="bibr" rid="B52">Wallis (1939)</xref> (in part), <xref ref-type="bibr" rid="B30">Larson (1975)</xref> (in part), <xref ref-type="bibr" rid="B43">Nilsson et al. (1999)</xref>, <xref ref-type="bibr" rid="B37">Nilsson (2001)</xref> (in part), <xref ref-type="bibr" rid="B38">Nilsson (2003a)</xref> (in part), <xref ref-type="bibr" rid="B40">Nilsson (2015)</xref> (in part), <xref ref-type="bibr" rid="B41">Nilsson and Hájek (2015)</xref> (in part).</comment></tp:nomenclature-citation></tp:nomenclature-citation-list></tp:nomenclature><tp:treatment-sec sec-type="Type locality"><title>Type locality.</title><p>Russia &gt; East Siberia &gt; Amurland.</p></tp:treatment-sec><tp:treatment-sec sec-type="type material"><title>Type material.</title><p>Lectotype ♂ (<abbrev xmlns:xlink="http://www.w3.org/1999/xlink" content-type="institution" xlink:title="The Natural History Museum, London, United Kingdom" xlink:type="simple">BMNH</abbrev>), by present designation. Labeled: “Eastern Siberia 995 <tp:taxon-name><tp:taxon-name-part taxon-name-part-type="species">elatus</tp:taxon-name-part></tp:taxon-name>. Sharp Coll. 1905-313. Data in <named-content xmlns:xlink="http://www.w3.org/1999/xlink" content-type="dwc:institutional_code" xlink:type="simple">NHRS</named-content> JLKB 000023379. Lectotype <italic><tp:taxon-name><tp:taxon-name-part taxon-name-part-type="genus">Graphoderus</tp:taxon-name-part> <tp:taxon-name-part taxon-name-part-type="species">elatus</tp:taxon-name-part></tp:taxon-name></italic> Sharp, 1882 Des. S. Holmgren et al., 2015”. Paralectotype ♂ (<abbrev xmlns:xlink="http://www.w3.org/1999/xlink" content-type="institution" xlink:title="The Natural History Museum, London, United Kingdom" xlink:type="simple">BMNH</abbrev>). Labeled: “Red River. Am. Bor. 995 var. Paralectotype. Sharp Coll. 1905-313. Data in <named-content xmlns:xlink="http://www.w3.org/1999/xlink" content-type="dwc:institutional_code" xlink:type="simple">NHRS</named-content> JLKB 000023380. <italic><tp:taxon-name><tp:taxon-name-part taxon-name-part-type="genus">Graphoderus</tp:taxon-name-part> <tp:taxon-name-part taxon-name-part-type="species">perplexus</tp:taxon-name-part></tp:taxon-name></italic> <xref ref-type="bibr" rid="B49">Sharp 1882</xref> Det. J. Bergsten, 2015”.</p></tp:treatment-sec><tp:treatment-sec sec-type="Lectotype justification"><title>Lectotype justification.</title><p>
            <xref ref-type="bibr" rid="B49">Sharp (1882)</xref> based his description of <italic><tp:taxon-name><tp:taxon-name-part taxon-name-part-type="genus">Graphoderus</tp:taxon-name-part> <tp:taxon-name-part taxon-name-part-type="species">elatus</tp:taxon-name-part></tp:taxon-name></italic> on two male specimens, one from “Eastern Siberia (Amurland)” and the other from “North America (Red River)”. He gave <italic><tp:taxon-name><tp:taxon-name-part taxon-name-part-type="genus">Graphoderus</tp:taxon-name-part> <tp:taxon-name-part taxon-name-part-type="species">elatus</tp:taxon-name-part></tp:taxon-name></italic> the number 995. These two syntype specimens, present in Sharp’s collection (<abbrev xmlns:xlink="http://www.w3.org/1999/xlink" content-type="institution" xlink:title="The Natural History Museum, London, United Kingdom" xlink:type="simple">BMNH</abbrev>), were studied and genitalia extracted. Both are pinned through cards, these cards being mounted on longer pins. The Siberian specimen is labeled on the face of the card, in Sharp’s handwriting “Eastern Siberia 995 <tp:taxon-name><tp:taxon-name-part taxon-name-part-type="species">elatus</tp:taxon-name-part></tp:taxon-name>”, while the North American specimen is labeled “Red River. Am. Bor. 995 var”. The syntype specimen from Red River Am. Bor. we consider conspecific with <italic><tp:taxon-name><tp:taxon-name-part taxon-name-part-type="genus">Graphoderus</tp:taxon-name-part> <tp:taxon-name-part taxon-name-part-type="species">perplexus</tp:taxon-name-part></tp:taxon-name></italic>. The Lectotype of <italic><tp:taxon-name><tp:taxon-name-part taxon-name-part-type="genus">Graphoderus</tp:taxon-name-part> <tp:taxon-name-part taxon-name-part-type="species">perplexus</tp:taxon-name-part></tp:taxon-name></italic> (designated by <xref ref-type="bibr" rid="B30">Larson 1975</xref>) was studied at <abbrev xmlns:xlink="http://www.w3.org/1999/xlink" content-type="institution" xlink:title="The Natural History Museum, London, United Kingdom" xlink:type="simple">BMNH</abbrev> but is a female so the shape of male genitalia could not be compared. The characters <xref ref-type="bibr" rid="B49">Sharp (1882)</xref> used to distinguish <italic><tp:taxon-name><tp:taxon-name-part taxon-name-part-type="genus">Graphoderus</tp:taxon-name-part> <tp:taxon-name-part taxon-name-part-type="species">elatus</tp:taxon-name-part></tp:taxon-name></italic> from <italic><tp:taxon-name><tp:taxon-name-part taxon-name-part-type="genus">Graphoderus</tp:taxon-name-part> <tp:taxon-name-part taxon-name-part-type="species">perplexus</tp:taxon-name-part></tp:taxon-name></italic> are <!--PageBreak-->unconvincing as already argued by <xref ref-type="bibr" rid="B52">Wallis (1939)</xref>. The syntype specimen from Siberia has the concave outline of the penis’ apex central lobe in lateral view. The penis is also of the longer type (Fig. <xref ref-type="fig" rid="F2">2k</xref>) and belongs to what we initially called <italic><tp:taxon-name><tp:taxon-name-part taxon-name-part-type="genus">Graphoderus</tp:taxon-name-part> <tp:taxon-name-part taxon-name-part-type="species">perplexus</tp:taxon-name-part></tp:taxon-name></italic>-like specimens from the east Palearctic. We therefore designate the Siberian specimen as lectotype of <italic><tp:taxon-name><tp:taxon-name-part taxon-name-part-type="genus">Graphoderus</tp:taxon-name-part> <tp:taxon-name-part taxon-name-part-type="species">elatus</tp:taxon-name-part></tp:taxon-name></italic> Sharp, 1882, and have so labeled it. What we initially called <italic><tp:taxon-name><tp:taxon-name-part taxon-name-part-type="genus">Graphoderus</tp:taxon-name-part> <tp:taxon-name-part taxon-name-part-type="species">perplexus</tp:taxon-name-part></tp:taxon-name></italic>-like specimens from the east Palearctic belong to <italic><tp:taxon-name><tp:taxon-name-part taxon-name-part-type="genus">Graphoderus</tp:taxon-name-part> <tp:taxon-name-part taxon-name-part-type="species">elatus</tp:taxon-name-part></tp:taxon-name></italic> which is here reinstated as a valid species (stat. n.). The American specimen although belonging to <italic><tp:taxon-name><tp:taxon-name-part taxon-name-part-type="genus">Graphoderus</tp:taxon-name-part> <tp:taxon-name-part taxon-name-part-type="species">perplexus</tp:taxon-name-part></tp:taxon-name></italic>, is a paralectotype of <italic><tp:taxon-name><tp:taxon-name-part taxon-name-part-type="genus">Graphoderus</tp:taxon-name-part> <tp:taxon-name-part taxon-name-part-type="species">elatus</tp:taxon-name-part></tp:taxon-name></italic>. As Sharp’s description of <italic><tp:taxon-name><tp:taxon-name-part taxon-name-part-type="genus">Graphoderus</tp:taxon-name-part> <tp:taxon-name-part taxon-name-part-type="species">elatus</tp:taxon-name-part></tp:taxon-name></italic> is very short and was based on a mix of two species we provide a redescription and documentation (Fig. <xref ref-type="fig" rid="F7">7</xref>) based on the designated lectotype followed by a discussion of the intraspecific variations as here interpreted from all examined material (Table <xref ref-type="table" rid="T2">2</xref>).</p><fig id="F7" position="float" orientation="portrait"><label>Figure 7.</label><caption><p>The designated lectotype for <italic><tp:taxon-name><tp:taxon-name-part taxon-name-part-type="genus">Graphoderus</tp:taxon-name-part> <tp:taxon-name-part taxon-name-part-type="species">elatus</tp:taxon-name-part></tp:taxon-name></italic> Sharp, 1882 (<abbrev xmlns:xlink="http://www.w3.org/1999/xlink" content-type="institution" xlink:title="The Natural History Museum, London, United Kingdom" xlink:type="simple">BMNH</abbrev>). <bold>a</bold> head and pronotum (2.1 mm long, maximum width 6.5 mm) in dorsal view <bold>b</bold> ventral view (body length 14.0 mm) <bold>c</bold> penis in dorsal view (2.8 mm, long 0.55 mm width) <bold>d</bold> penis in lateral view <bold>e</bold> central penis lobe with concave dorsal margin <bold>f</bold> entire genitalia with parameres surrounding the penis <bold>g</bold> lappets of aedeagal ring.</p></caption><graphic xmlns:xlink="http://www.w3.org/1999/xlink" xlink:href="zookeys-574-113-g007.jpg" position="float" orientation="portrait" xlink:type="simple" id="oo_82937.jpg"/></fig><table-wrap id="T2" position="float" orientation="portrait"><label>Table 2.</label><caption><p>Studied material of <italic><tp:taxon-name><tp:taxon-name-part taxon-name-part-type="genus">Graphoderus</tp:taxon-name-part> <tp:taxon-name-part taxon-name-part-type="species">elatus</tp:taxon-name-part></tp:taxon-name></italic>. Sex, catalog number (ID), deposition, locality information, latitude (Lat.), longitude (Lon.), date collected and collector of the studied <italic><tp:taxon-name><tp:taxon-name-part taxon-name-part-type="genus">Graphoderus</tp:taxon-name-part> <tp:taxon-name-part taxon-name-part-type="species">elatus</tp:taxon-name-part></tp:taxon-name></italic> specimens. ♂=male, ♀=female.</p></caption><table id="TID0EVJAI" rules="all"><tbody><tr><th rowspan="1" colspan="1">Sex</th><th rowspan="1" colspan="1">Catalog ID</th><th rowspan="1" colspan="1">
                    Museum
                  </th><th rowspan="1" colspan="1">Locality</th><th rowspan="1" colspan="1">Lat.</th><th rowspan="1" colspan="1">Lon.</th><th rowspan="1" colspan="1">Date</th><th rowspan="1" colspan="1">Collectors</th></tr><tr><td rowspan="1" colspan="1">♂†</td><td rowspan="1" colspan="1">
                    <named-content xmlns:xlink="http://www.w3.org/1999/xlink" content-type="dwc:institutional_code" xlink:type="simple">NHRS</named-content>-JLKB000023379</td><td rowspan="1" colspan="1">
                    <abbrev xmlns:xlink="http://www.w3.org/1999/xlink" content-type="institution" xlink:title="The Natural History Museum, London, United Kingdom" xlink:type="simple">BMNH</abbrev>
                  </td><td rowspan="1" colspan="1">Russia, Amurland, Siberia</td><td rowspan="1" colspan="1"/><td rowspan="1" colspan="1"/><td rowspan="1" colspan="1"/><td rowspan="1" colspan="1"/></tr><tr><td rowspan="1" colspan="1">♂</td><td rowspan="1" colspan="1">
                    <named-content xmlns:xlink="http://www.w3.org/1999/xlink" content-type="dwc:institutional_code" xlink:type="simple">NHRS</named-content>-JLKB000040578</td><td rowspan="1" colspan="1">
                    <named-content xmlns:xlink="http://www.w3.org/1999/xlink" content-type="dwc:institutional_code" xlink:type="simple">NHRS</named-content>
                  </td><td rowspan="1" colspan="1">Russia, Kamchatka, Ponds inland from the bay between Cape Zheltyi (south) and Cape Ilya (north)</td><td rowspan="1" colspan="1">
              <named-content xmlns:xlink="http://www.w3.org/1999/xlink" content-type="dwc:verbatimLatitude" xlink:type="simple">51.5583°N</named-content>
            </td><td rowspan="1" colspan="1">
              <named-content xmlns:xlink="http://www.w3.org/1999/xlink" content-type="dwc:verbatimLongitude" xlink:type="simple">157.709°E</named-content>
            </td><td rowspan="1" colspan="1">
                    <named-content xmlns:xlink="http://www.w3.org/1999/xlink" content-type="date" xlink:type="simple">1999-07-27</named-content>
                  </td><td rowspan="1" colspan="1">Minakawa &amp; Kurowski</td></tr><tr><td rowspan="1" colspan="1">♂</td><td rowspan="1" colspan="1">
                    <named-content xmlns:xlink="http://www.w3.org/1999/xlink" content-type="dwc:institutional_code" xlink:type="simple">NHRS</named-content>-JLKB000040579</td><td rowspan="1" colspan="1">
                    <named-content xmlns:xlink="http://www.w3.org/1999/xlink" content-type="dwc:institutional_code" xlink:type="simple">NHRS</named-content>
                  </td><td rowspan="1" colspan="1">Russia, Kamchatka, Ponds inland from the bay between Cape Zheltyi (south) and Cape Ilya (north)</td><td rowspan="1" colspan="1">
              <named-content xmlns:xlink="http://www.w3.org/1999/xlink" content-type="dwc:verbatimLatitude" xlink:type="simple">51.5583°N</named-content>
            </td><td rowspan="1" colspan="1">
              <named-content xmlns:xlink="http://www.w3.org/1999/xlink" content-type="dwc:verbatimLongitude" xlink:type="simple">157.709°E</named-content>
            </td><td rowspan="1" colspan="1">
                    <named-content xmlns:xlink="http://www.w3.org/1999/xlink" content-type="date" xlink:type="simple">1999-07-27</named-content>
                  </td><td rowspan="1" colspan="1">Minakawa &amp; Kurowski</td></tr><tr><td rowspan="1" colspan="1">♀</td><td rowspan="1" colspan="1">
                    <named-content xmlns:xlink="http://www.w3.org/1999/xlink" content-type="dwc:institutional_code" xlink:type="simple">NHRS</named-content>-JLKB000040580</td><td rowspan="1" colspan="1">
                    <named-content xmlns:xlink="http://www.w3.org/1999/xlink" content-type="dwc:institutional_code" xlink:type="simple">NHRS</named-content>
                  </td><td rowspan="1" colspan="1">Russia, Kamchatka, Ponds inland from the bay between Cape Zheltyi (south) and Cape Ilya (north)</td><td rowspan="1" colspan="1">
              <named-content xmlns:xlink="http://www.w3.org/1999/xlink" content-type="dwc:verbatimLatitude" xlink:type="simple">51.5583°N</named-content>
            </td><td rowspan="1" colspan="1">
              <named-content xmlns:xlink="http://www.w3.org/1999/xlink" content-type="dwc:verbatimLongitude" xlink:type="simple">157.709°E</named-content>
            </td><td rowspan="1" colspan="1">
                    <named-content xmlns:xlink="http://www.w3.org/1999/xlink" content-type="date" xlink:type="simple">1999-07-27</named-content>
                  </td><td rowspan="1" colspan="1">Minakawa &amp; Kurowski</td></tr><tr><td rowspan="1" colspan="1">♀</td><td rowspan="1" colspan="1">
                    <named-content xmlns:xlink="http://www.w3.org/1999/xlink" content-type="dwc:institutional_code" xlink:type="simple">NHRS</named-content>-JLKB000040581</td><td rowspan="1" colspan="1">
                    <named-content xmlns:xlink="http://www.w3.org/1999/xlink" content-type="dwc:institutional_code" xlink:type="simple">NHRS</named-content>
                  </td><td rowspan="1" colspan="1">Russia, Kamchatka, Ponds inland from the bay between Cape Zheltyi (south) and Cape Ilya (north)</td><td rowspan="1" colspan="1">
              <named-content xmlns:xlink="http://www.w3.org/1999/xlink" content-type="dwc:verbatimLatitude" xlink:type="simple">51.5583°N</named-content>
            </td><td rowspan="1" colspan="1">
              <named-content xmlns:xlink="http://www.w3.org/1999/xlink" content-type="dwc:verbatimLongitude" xlink:type="simple">157.709°E</named-content>
            </td><td rowspan="1" colspan="1">
                    <named-content xmlns:xlink="http://www.w3.org/1999/xlink" content-type="date" xlink:type="simple">1999-07-27</named-content>
                  </td><td rowspan="1" colspan="1">Minakawa &amp; Kurowski</td></tr><tr><td rowspan="1" colspan="1">♀</td><td rowspan="1" colspan="1">
                    <named-content xmlns:xlink="http://www.w3.org/1999/xlink" content-type="dwc:institutional_code" xlink:type="simple">NHRS</named-content>-JLKB000040582</td><td rowspan="1" colspan="1">
                    <named-content xmlns:xlink="http://www.w3.org/1999/xlink" content-type="dwc:institutional_code" xlink:type="simple">NHRS</named-content>
                  </td><td rowspan="1" colspan="1">Russia, Kamchatka, Ponds inland from the bay between Cape Zheltyi (south) and Cape Ilya (north)</td><td rowspan="1" colspan="1">
              <named-content xmlns:xlink="http://www.w3.org/1999/xlink" content-type="dwc:verbatimLatitude" xlink:type="simple">51.5583°N</named-content>
            </td><td rowspan="1" colspan="1">
              <named-content xmlns:xlink="http://www.w3.org/1999/xlink" content-type="dwc:verbatimLongitude" xlink:type="simple">157.709°E</named-content>
            </td><td rowspan="1" colspan="1">
                    <named-content xmlns:xlink="http://www.w3.org/1999/xlink" content-type="date" xlink:type="simple">1999-07-27</named-content>
                  </td><td rowspan="1" colspan="1">Minakawa &amp; Kurowski</td></tr><tr><td rowspan="1" colspan="1">♂</td><td rowspan="1" colspan="1">
                    <named-content xmlns:xlink="http://www.w3.org/1999/xlink" content-type="dwc:institutional_code" xlink:type="simple">NHRS</named-content>-JLKB000000954</td><td rowspan="1" colspan="1">
                    <named-content xmlns:xlink="http://www.w3.org/1999/xlink" content-type="dwc:institutional_code" xlink:type="simple">NHRS</named-content>
                  </td><td rowspan="1" colspan="1">Russia, Kamchatka, Ponds inland from the bay between Cape Zheltyi (south) and Cape Ilya (north)</td><td rowspan="1" colspan="1">
              <named-content xmlns:xlink="http://www.w3.org/1999/xlink" content-type="dwc:verbatimLatitude" xlink:type="simple">51.5583°N</named-content>
            </td><td rowspan="1" colspan="1">
              <named-content xmlns:xlink="http://www.w3.org/1999/xlink" content-type="dwc:verbatimLongitude" xlink:type="simple">157.709°E</named-content>
            </td><td rowspan="1" colspan="1">
                    <named-content xmlns:xlink="http://www.w3.org/1999/xlink" content-type="date" xlink:type="simple">1999-07-27</named-content>
                  </td><td rowspan="1" colspan="1">Minakawa &amp; Kurowski</td></tr><tr><td rowspan="1" colspan="1">♂</td><td rowspan="1" colspan="1">
                    <named-content xmlns:xlink="http://www.w3.org/1999/xlink" content-type="dwc:institutional_code" xlink:type="simple">NHRS</named-content>-JLKB000040583</td><td rowspan="1" colspan="1">
                    <named-content xmlns:xlink="http://www.w3.org/1999/xlink" content-type="dwc:institutional_code" xlink:type="simple">NHRS</named-content>
                  </td><td rowspan="1" colspan="1">Russia, Kamchatka, Elizovo, 12km S</td><td rowspan="1" colspan="1">
              <named-content xmlns:xlink="http://www.w3.org/1999/xlink" content-type="dwc:verbatimLatitude" xlink:type="simple">53.0283°N</named-content>
            </td><td rowspan="1" colspan="1">
              <named-content xmlns:xlink="http://www.w3.org/1999/xlink" content-type="dwc:verbatimLongitude" xlink:type="simple">158.6454°E</named-content>
            </td><td rowspan="1" colspan="1">
                    <named-content xmlns:xlink="http://www.w3.org/1999/xlink" content-type="date" xlink:type="simple">1997-07-09</named-content>
                  </td><td rowspan="1" colspan="1">Kholin</td></tr><tr><td rowspan="1" colspan="1">♂</td><td rowspan="1" colspan="1">
                    <named-content xmlns:xlink="http://www.w3.org/1999/xlink" content-type="dwc:institutional_code" xlink:type="simple">NHRS</named-content>-JLKB000040584</td><td rowspan="1" colspan="1">
                    <named-content xmlns:xlink="http://www.w3.org/1999/xlink" content-type="dwc:institutional_code" xlink:type="simple">NHRS</named-content>
                  </td><td rowspan="1" colspan="1">Russia, Kamchatka, Elizovo, 12km S</td><td rowspan="1" colspan="1">
              <named-content xmlns:xlink="http://www.w3.org/1999/xlink" content-type="dwc:verbatimLatitude" xlink:type="simple">53.0283°N</named-content>
            </td><td rowspan="1" colspan="1">
              <named-content xmlns:xlink="http://www.w3.org/1999/xlink" content-type="dwc:verbatimLongitude" xlink:type="simple">158.6454°E</named-content>
            </td><td rowspan="1" colspan="1">
                    <named-content xmlns:xlink="http://www.w3.org/1999/xlink" content-type="date" xlink:type="simple">1997-07-09</named-content>
                  </td><td rowspan="1" colspan="1">Kholin</td></tr><tr><td rowspan="1" colspan="1">♂</td><td rowspan="1" colspan="1">
                    <named-content xmlns:xlink="http://www.w3.org/1999/xlink" content-type="dwc:institutional_code" xlink:type="simple">NHRS</named-content>-JLKB000040591</td><td rowspan="1" colspan="1">
                    <named-content xmlns:xlink="http://www.w3.org/1999/xlink" content-type="dwc:institutional_code" xlink:type="simple">NHRS</named-content>
                  </td><td rowspan="1" colspan="1">Russia, Kamchatka, Elizovo, 12km S</td><td rowspan="1" colspan="1">
              <named-content xmlns:xlink="http://www.w3.org/1999/xlink" content-type="dwc:verbatimLatitude" xlink:type="simple">53.0283°N</named-content>
            </td><td rowspan="1" colspan="1">
              <named-content xmlns:xlink="http://www.w3.org/1999/xlink" content-type="dwc:verbatimLongitude" xlink:type="simple">158.6454°E</named-content>
            </td><td rowspan="1" colspan="1">
                    <named-content xmlns:xlink="http://www.w3.org/1999/xlink" content-type="date" xlink:type="simple">1997-07-09</named-content>
                  </td><td rowspan="1" colspan="1">Kholin</td></tr><tr><td rowspan="1" colspan="1">♀</td><td rowspan="1" colspan="1">
                    <named-content xmlns:xlink="http://www.w3.org/1999/xlink" content-type="dwc:institutional_code" xlink:type="simple">NHRS</named-content>-JLKB000040585</td><td rowspan="1" colspan="1">
                    <named-content xmlns:xlink="http://www.w3.org/1999/xlink" content-type="dwc:institutional_code" xlink:type="simple">NHRS</named-content>
                  </td><td rowspan="1" colspan="1">Russia, North Sakhalin, Val river env.</td><td rowspan="1" colspan="1">
              <named-content xmlns:xlink="http://www.w3.org/1999/xlink" content-type="dwc:verbatimLatitude" xlink:type="simple">52.493°N</named-content>
            </td><td rowspan="1" colspan="1">
              <named-content xmlns:xlink="http://www.w3.org/1999/xlink" content-type="dwc:verbatimLongitude" xlink:type="simple">142.683°E</named-content>
            </td><td rowspan="1" colspan="1">
                    <named-content xmlns:xlink="http://www.w3.org/1999/xlink" content-type="date" xlink:type="simple">2002-07-29</named-content>
                  </td><td rowspan="1" colspan="1">Minakawa</td></tr><tr><td rowspan="1" colspan="1">♂</td><td rowspan="1" colspan="1">
                    <named-content xmlns:xlink="http://www.w3.org/1999/xlink" content-type="dwc:institutional_code" xlink:type="simple">NHRS</named-content>-JLKB000040586</td><td rowspan="1" colspan="1">
                    <named-content xmlns:xlink="http://www.w3.org/1999/xlink" content-type="dwc:institutional_code" xlink:type="simple">NHRS</named-content>
                  </td><td rowspan="1" colspan="1">Russia, North Sakhalin, Val river env.</td><td rowspan="1" colspan="1">
              <named-content xmlns:xlink="http://www.w3.org/1999/xlink" content-type="dwc:verbatimLatitude" xlink:type="simple">52.493°N</named-content>
            </td><td rowspan="1" colspan="1">
              <named-content xmlns:xlink="http://www.w3.org/1999/xlink" content-type="dwc:verbatimLongitude" xlink:type="simple">142.683°E</named-content>
            </td><td rowspan="1" colspan="1">
                    <named-content xmlns:xlink="http://www.w3.org/1999/xlink" content-type="date" xlink:type="simple">2002-07-29</named-content>
                  </td><td rowspan="1" colspan="1">Minakawa</td></tr><tr><td rowspan="1" colspan="1">♀</td><td rowspan="1" colspan="1">
                    <named-content xmlns:xlink="http://www.w3.org/1999/xlink" content-type="dwc:institutional_code" xlink:type="simple">NHRS</named-content>-JLKB000040587</td><td rowspan="1" colspan="1">
                    <named-content xmlns:xlink="http://www.w3.org/1999/xlink" content-type="dwc:institutional_code" xlink:type="simple">NHRS</named-content>
                  </td><td rowspan="1" colspan="1">Russia, Lopukhovaya, Urup, Kuril islands</td><td rowspan="1" colspan="1">
              <named-content xmlns:xlink="http://www.w3.org/1999/xlink" content-type="dwc:verbatimLatitude" xlink:type="simple">45.7965°N</named-content>
            </td><td rowspan="1" colspan="1">
              <named-content xmlns:xlink="http://www.w3.org/1999/xlink" content-type="dwc:verbatimLongitude" xlink:type="simple">149.9002°E</named-content>
            </td><td rowspan="1" colspan="1">
                    <named-content xmlns:xlink="http://www.w3.org/1999/xlink" content-type="date" xlink:type="simple">1995-08-29</named-content>
                  </td><td rowspan="1" colspan="1">Oberg</td></tr><tr><td rowspan="1" colspan="1">♂</td><td rowspan="1" colspan="1">
                    <named-content xmlns:xlink="http://www.w3.org/1999/xlink" content-type="dwc:institutional_code" xlink:type="simple">NHRS</named-content>-JLKB000040588</td><td rowspan="1" colspan="1">
                    <named-content xmlns:xlink="http://www.w3.org/1999/xlink" content-type="dwc:institutional_code" xlink:type="simple">NHRS</named-content>
                  </td><td rowspan="1" colspan="1">Russia, Lopukhovaya, Urup, Kuril islands</td><td rowspan="1" colspan="1">
              <named-content xmlns:xlink="http://www.w3.org/1999/xlink" content-type="dwc:verbatimLatitude" xlink:type="simple">45.7965°N</named-content>
            </td><td rowspan="1" colspan="1">
              <named-content xmlns:xlink="http://www.w3.org/1999/xlink" content-type="dwc:verbatimLongitude" xlink:type="simple">149.9002°E</named-content>
            </td><td rowspan="1" colspan="1">
                    <named-content xmlns:xlink="http://www.w3.org/1999/xlink" content-type="date" xlink:type="simple">1995-08-29</named-content>
                  </td><td rowspan="1" colspan="1">Oberg</td></tr><tr><td rowspan="1" colspan="1">♂</td><td rowspan="1" colspan="1">
                    <named-content xmlns:xlink="http://www.w3.org/1999/xlink" content-type="dwc:institutional_code" xlink:type="simple">NHRS</named-content>-JLKB000040589</td><td rowspan="1" colspan="1">
                    <named-content xmlns:xlink="http://www.w3.org/1999/xlink" content-type="dwc:institutional_code" xlink:type="simple">NHRS</named-content>
                  </td><td rowspan="1" colspan="1">Russia, Lopukhovaya, Urup, Kuril islands</td><td rowspan="1" colspan="1">
              <named-content xmlns:xlink="http://www.w3.org/1999/xlink" content-type="dwc:verbatimLatitude" xlink:type="simple">45.7965°N</named-content>
            </td><td rowspan="1" colspan="1">
              <named-content xmlns:xlink="http://www.w3.org/1999/xlink" content-type="dwc:verbatimLongitude" xlink:type="simple">149.9002°E</named-content>
            </td><td rowspan="1" colspan="1">
                    <named-content xmlns:xlink="http://www.w3.org/1999/xlink" content-type="date" xlink:type="simple">1995-08-28</named-content>
                  </td><td rowspan="1" colspan="1">Oberg</td></tr><tr><td rowspan="1" colspan="1">♂</td><td rowspan="1" colspan="1">
                    <named-content xmlns:xlink="http://www.w3.org/1999/xlink" content-type="dwc:institutional_code" xlink:type="simple">NHRS</named-content>-JLKB000040590</td><td rowspan="1" colspan="1">
                    <named-content xmlns:xlink="http://www.w3.org/1999/xlink" content-type="dwc:institutional_code" xlink:type="simple">NHRS</named-content>
                  </td><td rowspan="1" colspan="1">Russia, Lopukhovaya, Urup, Kuril islands</td><td rowspan="1" colspan="1">
              <named-content xmlns:xlink="http://www.w3.org/1999/xlink" content-type="dwc:verbatimLatitude" xlink:type="simple">45.7965°N</named-content>
            </td><td rowspan="1" colspan="1">
              <named-content xmlns:xlink="http://www.w3.org/1999/xlink" content-type="dwc:verbatimLongitude" xlink:type="simple">149.9002°E</named-content>
            </td><td rowspan="1" colspan="1">
                    <named-content xmlns:xlink="http://www.w3.org/1999/xlink" content-type="date" xlink:type="simple">1995-08-28</named-content>
                  </td><td rowspan="1" colspan="1">Oberg</td></tr><tr><td rowspan="1" colspan="1">♀</td><td rowspan="1" colspan="1">
                    <named-content xmlns:xlink="http://www.w3.org/1999/xlink" content-type="dwc:institutional_code" xlink:type="simple">NHRS</named-content>-JLKB000023362</td><td rowspan="1" colspan="1">
                    <named-content xmlns:xlink="http://www.w3.org/1999/xlink" content-type="dwc:institutional_code" xlink:type="simple">NHRS</named-content>
                  </td><td rowspan="1" colspan="1">Japan, Horonobe-chô, Teshio gun, Hokkaido</td><td rowspan="1" colspan="1">
              <named-content xmlns:xlink="http://www.w3.org/1999/xlink" content-type="dwc:verbatimLatitude" xlink:type="simple">45.0172°N</named-content>
            </td><td rowspan="1" colspan="1">
              <named-content xmlns:xlink="http://www.w3.org/1999/xlink" content-type="dwc:verbatimLongitude" xlink:type="simple">141.8491°E</named-content>
            </td><td rowspan="1" colspan="1">1999-10-30</td><td rowspan="1" colspan="1">Kamite</td></tr><tr><td rowspan="1" colspan="1">♂</td><td rowspan="1" colspan="1">
                    <named-content xmlns:xlink="http://www.w3.org/1999/xlink" content-type="dwc:institutional_code" xlink:type="simple">NHRS</named-content>-JLKB000023363</td><td rowspan="1" colspan="1">
                    <named-content xmlns:xlink="http://www.w3.org/1999/xlink" content-type="dwc:institutional_code" xlink:type="simple">NHRS</named-content>
                  </td><td rowspan="1" colspan="1">Japan, Horonobe-chô, Teshio gun, Hokkaido</td><td rowspan="1" colspan="1">
              <named-content xmlns:xlink="http://www.w3.org/1999/xlink" content-type="dwc:verbatimLatitude" xlink:type="simple">45.0172°N</named-content>
            </td><td rowspan="1" colspan="1">
              <named-content xmlns:xlink="http://www.w3.org/1999/xlink" content-type="dwc:verbatimLongitude" xlink:type="simple">141.8491°E</named-content>
            </td><td rowspan="1" colspan="1">1999-10-30</td><td rowspan="1" colspan="1">Kamite</td></tr><tr><td rowspan="1" colspan="1">♀</td><td rowspan="1" colspan="1">
                    <named-content xmlns:xlink="http://www.w3.org/1999/xlink" content-type="dwc:institutional_code" xlink:type="simple">NHRS</named-content>-JLKB000000961</td><td rowspan="1" colspan="1">
                    <named-content xmlns:xlink="http://www.w3.org/1999/xlink" content-type="dwc:institutional_code" xlink:type="simple">NHRS</named-content>
                  </td><td rowspan="1" colspan="1">Japan, Horonobe-chô, Teshio gun, Hokkaido</td><td rowspan="1" colspan="1">
              <named-content xmlns:xlink="http://www.w3.org/1999/xlink" content-type="dwc:verbatimLatitude" xlink:type="simple">45.0172°N</named-content>
            </td><td rowspan="1" colspan="1">
              <named-content xmlns:xlink="http://www.w3.org/1999/xlink" content-type="dwc:verbatimLongitude" xlink:type="simple">141.8491°E</named-content>
            </td><td rowspan="1" colspan="1">
                    <named-content xmlns:xlink="http://www.w3.org/1999/xlink" content-type="date" xlink:type="simple">2009-09-13</named-content>
                  </td><td rowspan="1" colspan="1">Nakajima</td></tr><tr><td rowspan="1" colspan="1">♂</td><td rowspan="1" colspan="1">
                    <named-content xmlns:xlink="http://www.w3.org/1999/xlink" content-type="dwc:institutional_code" xlink:type="simple">NHRS</named-content>-JLKB000023364</td><td rowspan="1" colspan="1">
                    <named-content xmlns:xlink="http://www.w3.org/1999/xlink" content-type="dwc:institutional_code" xlink:type="simple">NHRS</named-content>
                  </td><td rowspan="1" colspan="1">Russia, Shimanovsk, Amur region</td><td rowspan="1" colspan="1">
              <named-content xmlns:xlink="http://www.w3.org/1999/xlink" content-type="dwc:verbatimLatitude" xlink:type="simple">52.0011°N</named-content>
            </td><td rowspan="1" colspan="1">
              <named-content xmlns:xlink="http://www.w3.org/1999/xlink" content-type="dwc:verbatimLongitude" xlink:type="simple">127.6842°E</named-content>
            </td><td rowspan="1" colspan="1">
                    <named-content xmlns:xlink="http://www.w3.org/1999/xlink" content-type="date" xlink:type="simple">1975-06-20</named-content> - 29</td><td rowspan="1" colspan="1">Zolotukhin</td></tr><tr><td rowspan="1" colspan="1">♂</td><td rowspan="1" colspan="1">
                    <named-content xmlns:xlink="http://www.w3.org/1999/xlink" content-type="dwc:institutional_code" xlink:type="simple">NHRS</named-content>-JLKB000000951</td><td rowspan="1" colspan="1">
                    <abbrev xmlns:xlink="http://www.w3.org/1999/xlink" content-type="institution" xlink:title="Zoological Museum, Moscow State University, Moscow, Russia" xlink:type="simple">ZMUM</abbrev>
                  </td><td rowspan="1" colspan="1">Russia, Lake Kenon, Chita region</td><td rowspan="1" colspan="1">
              <named-content xmlns:xlink="http://www.w3.org/1999/xlink" content-type="dwc:verbatimLatitude" xlink:type="simple">52.0402°N</named-content>
            </td><td rowspan="1" colspan="1">
              <named-content xmlns:xlink="http://www.w3.org/1999/xlink" content-type="dwc:verbatimLongitude" xlink:type="simple">113.3856°E</named-content>
            </td><td rowspan="1" colspan="1">
                    <named-content xmlns:xlink="http://www.w3.org/1999/xlink" content-type="date" xlink:type="simple">1973-08-06</named-content>
                  </td><td rowspan="1" colspan="1">Berlov</td></tr><tr><td rowspan="1" colspan="1">♂</td><td rowspan="1" colspan="1">
                    <named-content xmlns:xlink="http://www.w3.org/1999/xlink" content-type="dwc:institutional_code" xlink:type="simple">NHRS</named-content>-JLKB000000952</td><td rowspan="1" colspan="1">
                    <abbrev xmlns:xlink="http://www.w3.org/1999/xlink" content-type="institution" xlink:title="Zoological Museum, Moscow State University, Moscow, Russia" xlink:type="simple">ZMUM</abbrev>
                  </td><td rowspan="1" colspan="1">Russia, Lake Kenon, Chita region</td><td rowspan="1" colspan="1">
              <named-content xmlns:xlink="http://www.w3.org/1999/xlink" content-type="dwc:verbatimLatitude" xlink:type="simple">52.0402°N</named-content>
            </td><td rowspan="1" colspan="1">
              <named-content xmlns:xlink="http://www.w3.org/1999/xlink" content-type="dwc:verbatimLongitude" xlink:type="simple">113.3856°E</named-content>
            </td><td rowspan="1" colspan="1">
                    <named-content xmlns:xlink="http://www.w3.org/1999/xlink" content-type="date" xlink:type="simple">1971-08-06</named-content>
                  </td><td rowspan="1" colspan="1">Berlov</td></tr><tr><td rowspan="1" colspan="1">♂</td><td rowspan="1" colspan="1">
                    <named-content xmlns:xlink="http://www.w3.org/1999/xlink" content-type="dwc:institutional_code" xlink:type="simple">NHRS</named-content>-JLKB000000953</td><td rowspan="1" colspan="1">
                    <abbrev xmlns:xlink="http://www.w3.org/1999/xlink" content-type="institution" xlink:title="Zoological Museum, Moscow State University, Moscow, Russia" xlink:type="simple">ZMUM</abbrev>
                  </td><td rowspan="1" colspan="1">Russia, Lake Kenon, Chita region</td><td rowspan="1" colspan="1">
              <named-content xmlns:xlink="http://www.w3.org/1999/xlink" content-type="dwc:verbatimLatitude" xlink:type="simple">52.0402°N</named-content>
            </td><td rowspan="1" colspan="1">
              <named-content xmlns:xlink="http://www.w3.org/1999/xlink" content-type="dwc:verbatimLongitude" xlink:type="simple">113.3856°E</named-content>
            </td><td rowspan="1" colspan="1">
                    <named-content xmlns:xlink="http://www.w3.org/1999/xlink" content-type="date" xlink:type="simple">1973-08-06</named-content>
                  </td><td rowspan="1" colspan="1">Berlov</td></tr><tr><td rowspan="1" colspan="1">♀</td><td rowspan="1" colspan="1">
                    <named-content xmlns:xlink="http://www.w3.org/1999/xlink" content-type="dwc:institutional_code" xlink:type="simple">NHRS</named-content>-JLKB000023365</td><td rowspan="1" colspan="1">
                    <named-content xmlns:xlink="http://www.w3.org/1999/xlink" content-type="dwc:institutional_code" xlink:type="simple">OMNH</named-content>
                  </td><td rowspan="1" colspan="1">Japan, Wakasakanai, Toyotomi</td><td rowspan="1" colspan="1">
              <named-content xmlns:xlink="http://www.w3.org/1999/xlink" content-type="dwc:verbatimLatitude" xlink:type="simple">45.1059°N</named-content>
            </td><td rowspan="1" colspan="1">
              <named-content xmlns:xlink="http://www.w3.org/1999/xlink" content-type="dwc:verbatimLongitude" xlink:type="simple">141.6328°E</named-content>
            </td><td rowspan="1" colspan="1">
                    <named-content xmlns:xlink="http://www.w3.org/1999/xlink" content-type="date" xlink:type="simple">1987-08-01</named-content>
                  </td><td rowspan="1" colspan="1">Mori</td></tr><tr><td rowspan="1" colspan="1">♂</td><td rowspan="1" colspan="1">
                    <named-content xmlns:xlink="http://www.w3.org/1999/xlink" content-type="dwc:institutional_code" xlink:type="simple">NHRS</named-content>-JLKB000023369</td><td rowspan="1" colspan="1">
                    <named-content xmlns:xlink="http://www.w3.org/1999/xlink" content-type="dwc:institutional_code" xlink:type="simple">OMNH</named-content>
                  </td><td rowspan="1" colspan="1">Japan, Wakasakanai, Toyotomi</td><td rowspan="1" colspan="1">
              <named-content xmlns:xlink="http://www.w3.org/1999/xlink" content-type="dwc:verbatimLatitude" xlink:type="simple">45.1059°N</named-content>
            </td><td rowspan="1" colspan="1">
              <named-content xmlns:xlink="http://www.w3.org/1999/xlink" content-type="dwc:verbatimLongitude" xlink:type="simple">141.6328°E</named-content>
            </td><td rowspan="1" colspan="1">
                    <named-content xmlns:xlink="http://www.w3.org/1999/xlink" content-type="date" xlink:type="simple">1987-07-31</named-content>
                  </td><td rowspan="1" colspan="1">Mori</td></tr><tr><td rowspan="1" colspan="1">♀</td><td rowspan="1" colspan="1">
                    <named-content xmlns:xlink="http://www.w3.org/1999/xlink" content-type="dwc:institutional_code" xlink:type="simple">NHRS</named-content>-JLKB000023370</td><td rowspan="1" colspan="1">
                    <named-content xmlns:xlink="http://www.w3.org/1999/xlink" content-type="dwc:institutional_code" xlink:type="simple">OMNH</named-content>
                  </td><td rowspan="1" colspan="1">Japan, Wakasakanai, Toyotomi</td><td rowspan="1" colspan="1">
              <named-content xmlns:xlink="http://www.w3.org/1999/xlink" content-type="dwc:verbatimLatitude" xlink:type="simple">45.1059°N</named-content>
            </td><td rowspan="1" colspan="1">
              <named-content xmlns:xlink="http://www.w3.org/1999/xlink" content-type="dwc:verbatimLongitude" xlink:type="simple">141.6328°E</named-content>
            </td><td rowspan="1" colspan="1">
                    <named-content xmlns:xlink="http://www.w3.org/1999/xlink" content-type="date" xlink:type="simple">1987-07-31</named-content>
                  </td><td rowspan="1" colspan="1">Mori</td></tr><tr><td rowspan="1" colspan="1">♂</td><td rowspan="1" colspan="1">
                    <named-content xmlns:xlink="http://www.w3.org/1999/xlink" content-type="dwc:institutional_code" xlink:type="simple">NHRS</named-content>-JLKB000023366</td><td rowspan="1" colspan="1">
                    <named-content xmlns:xlink="http://www.w3.org/1999/xlink" content-type="dwc:institutional_code" xlink:type="simple">OMNH</named-content>
                  </td><td rowspan="1" colspan="1">Japan, Wakasakanai, Toyotomi</td><td rowspan="1" colspan="1">
              <named-content xmlns:xlink="http://www.w3.org/1999/xlink" content-type="dwc:verbatimLatitude" xlink:type="simple">45.1059°N</named-content>
            </td><td rowspan="1" colspan="1">
              <named-content xmlns:xlink="http://www.w3.org/1999/xlink" content-type="dwc:verbatimLongitude" xlink:type="simple">141.6328°E</named-content>
            </td><td rowspan="1" colspan="1">
                    <named-content xmlns:xlink="http://www.w3.org/1999/xlink" content-type="date" xlink:type="simple">1993-07-25</named-content>
                  </td><td rowspan="1" colspan="1">Hayashi</td></tr><tr><td rowspan="1" colspan="1">♂</td><td rowspan="1" colspan="1">
                    <named-content xmlns:xlink="http://www.w3.org/1999/xlink" content-type="dwc:institutional_code" xlink:type="simple">NHRS</named-content>-JLKB000023367</td><td rowspan="1" colspan="1">
                    <named-content xmlns:xlink="http://www.w3.org/1999/xlink" content-type="dwc:institutional_code" xlink:type="simple">OMNH</named-content>
                  </td><td rowspan="1" colspan="1">Japan, Wakasakanai, Toyotomi</td><td rowspan="1" colspan="1">
              <named-content xmlns:xlink="http://www.w3.org/1999/xlink" content-type="dwc:verbatimLatitude" xlink:type="simple">45.1059°N</named-content>
            </td><td rowspan="1" colspan="1">
              <named-content xmlns:xlink="http://www.w3.org/1999/xlink" content-type="dwc:verbatimLongitude" xlink:type="simple">141.6328°E</named-content>
            </td><td rowspan="1" colspan="1">
                    <named-content xmlns:xlink="http://www.w3.org/1999/xlink" content-type="date" xlink:type="simple">1993-07-25</named-content>
                  </td><td rowspan="1" colspan="1">Hayashi</td></tr><tr><td rowspan="1" colspan="1">♀</td><td rowspan="1" colspan="1">
                    <named-content xmlns:xlink="http://www.w3.org/1999/xlink" content-type="dwc:institutional_code" xlink:type="simple">NHRS</named-content>-JLKB000023368</td><td rowspan="1" colspan="1">
                    <named-content xmlns:xlink="http://www.w3.org/1999/xlink" content-type="dwc:institutional_code" xlink:type="simple">OMNH</named-content>
                  </td><td rowspan="1" colspan="1">Japan, Wakasakanai, Toyotomi</td><td rowspan="1" colspan="1">
              <named-content xmlns:xlink="http://www.w3.org/1999/xlink" content-type="dwc:verbatimLatitude" xlink:type="simple">45.1059°N</named-content>
            </td><td rowspan="1" colspan="1">
              <named-content xmlns:xlink="http://www.w3.org/1999/xlink" content-type="dwc:verbatimLongitude" xlink:type="simple">141.6328°E</named-content>
            </td><td rowspan="1" colspan="1">
                    <named-content xmlns:xlink="http://www.w3.org/1999/xlink" content-type="date" xlink:type="simple">1993-07-25</named-content>
                  </td><td rowspan="1" colspan="1">Hayashi</td></tr><tr><td rowspan="1" colspan="1">♂</td><td rowspan="1" colspan="1">
                    <named-content xmlns:xlink="http://www.w3.org/1999/xlink" content-type="dwc:institutional_code" xlink:type="simple">NHRS</named-content>-JLKB000023371</td><td rowspan="1" colspan="1">
                    <named-content xmlns:xlink="http://www.w3.org/1999/xlink" content-type="dwc:institutional_code" xlink:type="simple">OMNH</named-content>
                  </td><td rowspan="1" colspan="1">Japan, Bakkaimura, Yuukuru</td><td rowspan="1" colspan="1">
              <named-content xmlns:xlink="http://www.w3.org/1999/xlink" content-type="dwc:verbatimLatitude" xlink:type="simple">45.3103°N</named-content>
            </td><td rowspan="1" colspan="1">
              <named-content xmlns:xlink="http://www.w3.org/1999/xlink" content-type="dwc:verbatimLongitude" xlink:type="simple">141.6207°E</named-content>
            </td><td rowspan="1" colspan="1">
                    <named-content xmlns:xlink="http://www.w3.org/1999/xlink" content-type="date" xlink:type="simple">1992-08-22</named-content>
                  </td><td rowspan="1" colspan="1">Kitayama</td></tr><tr><td rowspan="1" colspan="1">♂</td><td rowspan="1" colspan="1">
                    <named-content xmlns:xlink="http://www.w3.org/1999/xlink" content-type="dwc:institutional_code" xlink:type="simple">NHRS</named-content>-JLKB000023372</td><td rowspan="1" colspan="1">
                    <named-content xmlns:xlink="http://www.w3.org/1999/xlink" content-type="dwc:institutional_code" xlink:type="simple">OMNH</named-content>
                  </td><td rowspan="1" colspan="1">Japan, Sarobetsu, Wakasakanai</td><td rowspan="1" colspan="1">
              <named-content xmlns:xlink="http://www.w3.org/1999/xlink" content-type="dwc:verbatimLatitude" xlink:type="simple">45.0853°N</named-content>
            </td><td rowspan="1" colspan="1">
              <named-content xmlns:xlink="http://www.w3.org/1999/xlink" content-type="dwc:verbatimLongitude" xlink:type="simple">141.8197°E</named-content>
            </td><td rowspan="1" colspan="1">
                    <named-content xmlns:xlink="http://www.w3.org/1999/xlink" content-type="date" xlink:type="simple">1992-08-21</named-content>
                  </td><td rowspan="1" colspan="1">Kitayama</td></tr><tr><td rowspan="1" colspan="1">♀</td><td rowspan="1" colspan="1">
                    <named-content xmlns:xlink="http://www.w3.org/1999/xlink" content-type="dwc:institutional_code" xlink:type="simple">NHRS</named-content>-JLKB000023373</td><td rowspan="1" colspan="1">
                    <named-content xmlns:xlink="http://www.w3.org/1999/xlink" content-type="dwc:institutional_code" xlink:type="simple">OMNH</named-content>
                  </td><td rowspan="1" colspan="1">Japan, Sarobetsu, Wakasakanai</td><td rowspan="1" colspan="1">
              <named-content xmlns:xlink="http://www.w3.org/1999/xlink" content-type="dwc:verbatimLatitude" xlink:type="simple">45.0853°N</named-content>
            </td><td rowspan="1" colspan="1">
              <named-content xmlns:xlink="http://www.w3.org/1999/xlink" content-type="dwc:verbatimLongitude" xlink:type="simple">141.8197°E</named-content>
            </td><td rowspan="1" colspan="1">
                    <named-content xmlns:xlink="http://www.w3.org/1999/xlink" content-type="date" xlink:type="simple">1992-08-21</named-content>
                  </td><td rowspan="1" colspan="1">Kitayama</td></tr><tr><td rowspan="1" colspan="1">♀</td><td rowspan="1" colspan="1">
                    <named-content xmlns:xlink="http://www.w3.org/1999/xlink" content-type="dwc:institutional_code" xlink:type="simple">NHRS</named-content>-JLKB000023374</td><td rowspan="1" colspan="1">
                    <named-content xmlns:xlink="http://www.w3.org/1999/xlink" content-type="dwc:institutional_code" xlink:type="simple">OMNH</named-content>
                  </td><td rowspan="1" colspan="1">Japan, Sarobetsu, Wakasakanai</td><td rowspan="1" colspan="1">
              <named-content xmlns:xlink="http://www.w3.org/1999/xlink" content-type="dwc:verbatimLatitude" xlink:type="simple">45.0853°N</named-content>
            </td><td rowspan="1" colspan="1">
              <named-content xmlns:xlink="http://www.w3.org/1999/xlink" content-type="dwc:verbatimLongitude" xlink:type="simple">141.8197°E</named-content>
            </td><td rowspan="1" colspan="1">
                    <named-content xmlns:xlink="http://www.w3.org/1999/xlink" content-type="date" xlink:type="simple">1992-08-21</named-content>
                  </td><td rowspan="1" colspan="1">Kitayama</td></tr><tr><td rowspan="1" colspan="1">♀</td><td rowspan="1" colspan="1">
                    <named-content xmlns:xlink="http://www.w3.org/1999/xlink" content-type="dwc:institutional_code" xlink:type="simple">NHRS</named-content>-JLKB000023375</td><td rowspan="1" colspan="1">
                    <abbrev xmlns:xlink="http://www.w3.org/1999/xlink" content-type="institution" xlink:title="The Natural History Museum, London, United Kingdom" xlink:type="simple">BMNH</abbrev>
                  </td><td rowspan="1" colspan="1">Russia, Yakutsk, 18 km E of river Lena, Siberia</td><td rowspan="1" colspan="1">
              <named-content xmlns:xlink="http://www.w3.org/1999/xlink" content-type="dwc:verbatimLatitude" xlink:type="simple">61.4372°N</named-content>
            </td><td rowspan="1" colspan="1">
              <named-content xmlns:xlink="http://www.w3.org/1999/xlink" content-type="dwc:verbatimLongitude" xlink:type="simple">131.0155°E</named-content>
            </td><td rowspan="1" colspan="1">
                    <named-content xmlns:xlink="http://www.w3.org/1999/xlink" content-type="date" xlink:type="simple">1970-07-21</named-content>
                  </td><td rowspan="1" colspan="1">Angus</td></tr><tr><td rowspan="1" colspan="1">♂</td><td rowspan="1" colspan="1">
                    <named-content xmlns:xlink="http://www.w3.org/1999/xlink" content-type="dwc:institutional_code" xlink:type="simple">NHRS</named-content>-JLKB000023376</td><td rowspan="1" colspan="1">
                    <abbrev xmlns:xlink="http://www.w3.org/1999/xlink" content-type="institution" xlink:title="The Natural History Museum, London, United Kingdom" xlink:type="simple">BMNH</abbrev>
                  </td><td rowspan="1" colspan="1">Russia, Yakutsk, 18 km E of river Lena, Siberia</td><td rowspan="1" colspan="1">
              <named-content xmlns:xlink="http://www.w3.org/1999/xlink" content-type="dwc:verbatimLatitude" xlink:type="simple">61.4372°N</named-content>
            </td><td rowspan="1" colspan="1">
              <named-content xmlns:xlink="http://www.w3.org/1999/xlink" content-type="dwc:verbatimLongitude" xlink:type="simple">131.0155°E</named-content>
            </td><td rowspan="1" colspan="1">
                    <named-content xmlns:xlink="http://www.w3.org/1999/xlink" content-type="date" xlink:type="simple">1970-07-21</named-content>
                  </td><td rowspan="1" colspan="1">Angus</td></tr><tr><td rowspan="1" colspan="1">♂</td><td rowspan="1" colspan="1">
                    <named-content xmlns:xlink="http://www.w3.org/1999/xlink" content-type="dwc:institutional_code" xlink:type="simple">NHRS</named-content>-JLKB000023377</td><td rowspan="1" colspan="1">
                    <abbrev xmlns:xlink="http://www.w3.org/1999/xlink" content-type="institution" xlink:title="The Natural History Museum, London, United Kingdom" xlink:type="simple">BMNH</abbrev>
                  </td><td rowspan="1" colspan="1">China, Gangca, Qinghai Hu, Qinghai N</td><td rowspan="1" colspan="1">
              <named-content xmlns:xlink="http://www.w3.org/1999/xlink" content-type="dwc:verbatimLatitude" xlink:type="simple">37.2952°N</named-content>
            </td><td rowspan="1" colspan="1">
              <named-content xmlns:xlink="http://www.w3.org/1999/xlink" content-type="dwc:verbatimLongitude" xlink:type="simple">100.1797°E</named-content>
            </td><td rowspan="1" colspan="1">
                    <named-content xmlns:xlink="http://www.w3.org/1999/xlink" content-type="date" xlink:type="simple">2013-06-05</named-content>
                  </td><td rowspan="1" colspan="1">Angus, Jia &amp; Zhang</td></tr><tr><td rowspan="1" colspan="1">♂</td><td rowspan="1" colspan="1">
                    <named-content xmlns:xlink="http://www.w3.org/1999/xlink" content-type="dwc:institutional_code" xlink:type="simple">NHRS</named-content>-JLKB000023378</td><td rowspan="1" colspan="1">
                    <abbrev xmlns:xlink="http://www.w3.org/1999/xlink" content-type="institution" xlink:title="The Natural History Museum, London, United Kingdom" xlink:type="simple">BMNH</abbrev>
                  </td><td rowspan="1" colspan="1">China, Gangca, Qinghai Hu, Qinghai N</td><td rowspan="1" colspan="1">
              <named-content xmlns:xlink="http://www.w3.org/1999/xlink" content-type="dwc:verbatimLatitude" xlink:type="simple">37.2952°N</named-content>
            </td><td rowspan="1" colspan="1">
              <named-content xmlns:xlink="http://www.w3.org/1999/xlink" content-type="dwc:verbatimLongitude" xlink:type="simple">100.1797°E</named-content>
            </td><td rowspan="1" colspan="1">
                    <named-content xmlns:xlink="http://www.w3.org/1999/xlink" content-type="date" xlink:type="simple">2013-06-05</named-content>
                  </td><td rowspan="1" colspan="1">Angus, Jia &amp; Zhang</td></tr><tr><td rowspan="1" colspan="1">♂</td><td rowspan="1" colspan="1"/><td rowspan="1" colspan="1">
                    <abbrev xmlns:xlink="http://www.w3.org/1999/xlink" content-type="institution" xlink:title="The Natural History Museum, London, United Kingdom" xlink:type="simple">BMNH</abbrev>
                  </td><td rowspan="1" colspan="1">China, Gangca, Qinghai Hu, Qinghai N</td><td rowspan="1" colspan="1">
              <named-content xmlns:xlink="http://www.w3.org/1999/xlink" content-type="dwc:verbatimLatitude" xlink:type="simple">37.2952°N</named-content>
            </td><td rowspan="1" colspan="1">
              <named-content xmlns:xlink="http://www.w3.org/1999/xlink" content-type="dwc:verbatimLongitude" xlink:type="simple">100.1797°E</named-content>
            </td><td rowspan="1" colspan="1">
                    <named-content xmlns:xlink="http://www.w3.org/1999/xlink" content-type="date" xlink:type="simple">2013-06-05</named-content>
                  </td><td rowspan="1" colspan="1">Angus, Jia &amp; Zhang</td></tr><tr><td rowspan="1" colspan="1">♂</td><td rowspan="1" colspan="1"/><td rowspan="1" colspan="1">
                    <abbrev xmlns:xlink="http://www.w3.org/1999/xlink" content-type="institution" xlink:title="The Natural History Museum, London, United Kingdom" xlink:type="simple">BMNH</abbrev>
                  </td><td rowspan="1" colspan="1">China, Gangca, Qinghai Hu, Qinghai N</td><td rowspan="1" colspan="1">
              <named-content xmlns:xlink="http://www.w3.org/1999/xlink" content-type="dwc:verbatimLatitude" xlink:type="simple">37.2952°N</named-content>
            </td><td rowspan="1" colspan="1">
              <named-content xmlns:xlink="http://www.w3.org/1999/xlink" content-type="dwc:verbatimLongitude" xlink:type="simple">100.1797°E</named-content>
            </td><td rowspan="1" colspan="1">
                    <named-content xmlns:xlink="http://www.w3.org/1999/xlink" content-type="date" xlink:type="simple">2013-06-05</named-content>
                  </td><td rowspan="1" colspan="1">Angus, Jia &amp; Zhang</td></tr><tr><td rowspan="1" colspan="1">♂</td><td rowspan="1" colspan="1"/><td rowspan="1" colspan="1">
                    <named-content xmlns:xlink="http://www.w3.org/1999/xlink" content-type="dwc:institutional_code" xlink:type="simple">SYSU</named-content>
                  </td><td rowspan="1" colspan="1">China, Gangca, Qinghai Hu, Qinghai N</td><td rowspan="1" colspan="1">
              <named-content xmlns:xlink="http://www.w3.org/1999/xlink" content-type="dwc:verbatimLatitude" xlink:type="simple">37.2952°N</named-content>
            </td><td rowspan="1" colspan="1">
              <named-content xmlns:xlink="http://www.w3.org/1999/xlink" content-type="dwc:verbatimLongitude" xlink:type="simple">100.1797°E</named-content>
            </td><td rowspan="1" colspan="1">
                    <named-content xmlns:xlink="http://www.w3.org/1999/xlink" content-type="date" xlink:type="simple">2013-06-05</named-content>
                  </td><td rowspan="1" colspan="1">Angus, Jia &amp; Zhang</td></tr><tr><td rowspan="1" colspan="1">♂</td><td rowspan="1" colspan="1"/><td rowspan="1" colspan="1">
                    <named-content xmlns:xlink="http://www.w3.org/1999/xlink" content-type="dwc:institutional_code" xlink:type="simple">SYSU</named-content>
                  </td><td rowspan="1" colspan="1">China, Gangca, Qinghai Hu, Qinghai N</td><td rowspan="1" colspan="1">
              <named-content xmlns:xlink="http://www.w3.org/1999/xlink" content-type="dwc:verbatimLatitude" xlink:type="simple">37.2952°N</named-content>
            </td><td rowspan="1" colspan="1">
              <named-content xmlns:xlink="http://www.w3.org/1999/xlink" content-type="dwc:verbatimLongitude" xlink:type="simple">100.1797°E</named-content>
            </td><td rowspan="1" colspan="1">
                    <named-content xmlns:xlink="http://www.w3.org/1999/xlink" content-type="date" xlink:type="simple">2013-06-05</named-content>
                  </td><td rowspan="1" colspan="1">Angus, Jia &amp; Zhang</td></tr><tr><td rowspan="1" colspan="1">♀</td><td rowspan="1" colspan="1"/><td rowspan="1" colspan="1">
                    <abbrev xmlns:xlink="http://www.w3.org/1999/xlink" content-type="institution" xlink:title="The Natural History Museum, London, United Kingdom" xlink:type="simple">BMNH</abbrev>
                  </td><td rowspan="1" colspan="1">China, Gangca, Qinghai Hu, Qinghai N</td><td rowspan="1" colspan="1">
              <named-content xmlns:xlink="http://www.w3.org/1999/xlink" content-type="dwc:verbatimLatitude" xlink:type="simple">37.2952°N</named-content>
            </td><td rowspan="1" colspan="1">
              <named-content xmlns:xlink="http://www.w3.org/1999/xlink" content-type="dwc:verbatimLongitude" xlink:type="simple">100.1797°E</named-content>
            </td><td rowspan="1" colspan="1">
                    <named-content xmlns:xlink="http://www.w3.org/1999/xlink" content-type="date" xlink:type="simple">2013-06-05</named-content>
                  </td><td rowspan="1" colspan="1">Angus, Jia &amp; Zhang</td></tr><tr><td rowspan="1" colspan="1">♀</td><td rowspan="1" colspan="1"/><td rowspan="1" colspan="1">
                    <named-content xmlns:xlink="http://www.w3.org/1999/xlink" content-type="dwc:institutional_code" xlink:type="simple">SYSU</named-content>
                  </td><td rowspan="1" colspan="1">China, Gangca, Qinghai Hu, Qinghai N</td><td rowspan="1" colspan="1">
              <named-content xmlns:xlink="http://www.w3.org/1999/xlink" content-type="dwc:verbatimLatitude" xlink:type="simple">37.2952°N</named-content>
            </td><td rowspan="1" colspan="1">
              <named-content xmlns:xlink="http://www.w3.org/1999/xlink" content-type="dwc:verbatimLongitude" xlink:type="simple">100.1797°E</named-content>
            </td><td rowspan="1" colspan="1">
                    <named-content xmlns:xlink="http://www.w3.org/1999/xlink" content-type="date" xlink:type="simple">2013-06-05</named-content>
                  </td><td rowspan="1" colspan="1">Angus, Jia &amp; Zhang</td></tr><tr><td rowspan="1" colspan="1">♂</td><td rowspan="1" colspan="1"/><td rowspan="1" colspan="1">
                    <named-content xmlns:xlink="http://www.w3.org/1999/xlink" content-type="dwc:institutional_code" xlink:type="simple">SYSU</named-content>
                  </td><td rowspan="1" colspan="1">China, Gangca, Qinghai Hu, Qinghai N</td><td rowspan="1" colspan="1">
              <named-content xmlns:xlink="http://www.w3.org/1999/xlink" content-type="dwc:verbatimLatitude" xlink:type="simple">37.2952° N</named-content>
            </td><td rowspan="1" colspan="1">
              <named-content xmlns:xlink="http://www.w3.org/1999/xlink" content-type="dwc:verbatimLongitude" xlink:type="simple">100.1797° E</named-content>
            </td><td rowspan="1" colspan="1">
                    <named-content xmlns:xlink="http://www.w3.org/1999/xlink" content-type="date" xlink:type="simple">2013-06-05</named-content>
                  </td><td rowspan="1" colspan="1">Angus, Jia &amp; Zhang</td></tr><tr><td rowspan="1" colspan="1">♂</td><td rowspan="1" colspan="1">
                    <named-content xmlns:xlink="http://www.w3.org/1999/xlink" content-type="dwc:institutional_code" xlink:type="simple">NHRS</named-content>-JLKB000023381</td><td rowspan="1" colspan="1">
                    <named-content xmlns:xlink="http://www.w3.org/1999/xlink" content-type="dwc:institutional_code" xlink:type="simple">ZIN</named-content>
                  </td><td rowspan="1" colspan="1">Mongolia, Onon river</td><td rowspan="1" colspan="1">
              <named-content xmlns:xlink="http://www.w3.org/1999/xlink" content-type="dwc:verbatimLatitude" xlink:type="simple">48.5941°N</named-content>
            </td><td rowspan="1" colspan="1">
              <named-content xmlns:xlink="http://www.w3.org/1999/xlink" content-type="dwc:verbatimLongitude" xlink:type="simple">110.8558°E</named-content>
            </td><td rowspan="1" colspan="1">
                    <named-content xmlns:xlink="http://www.w3.org/1999/xlink" content-type="date" xlink:type="simple">1987-08-29</named-content>
                  </td><td rowspan="1" colspan="1">Dulma</td></tr><tr><td rowspan="1" colspan="1">♂</td><td rowspan="1" colspan="1">
                    <named-content xmlns:xlink="http://www.w3.org/1999/xlink" content-type="dwc:institutional_code" xlink:type="simple">NHRS</named-content>-JLKB000023382</td><td rowspan="1" colspan="1">
                    <named-content xmlns:xlink="http://www.w3.org/1999/xlink" content-type="dwc:institutional_code" xlink:type="simple">ZIN</named-content>
                  </td><td rowspan="1" colspan="1">Mongolia, Onon river</td><td rowspan="1" colspan="1">
              <named-content xmlns:xlink="http://www.w3.org/1999/xlink" content-type="dwc:verbatimLatitude" xlink:type="simple">48.5941°N</named-content>
            </td><td rowspan="1" colspan="1">
              <named-content xmlns:xlink="http://www.w3.org/1999/xlink" content-type="dwc:verbatimLongitude" xlink:type="simple">110.8558°E</named-content>
            </td><td rowspan="1" colspan="1">
                    <named-content xmlns:xlink="http://www.w3.org/1999/xlink" content-type="date" xlink:type="simple">1987-08-29</named-content>
                  </td><td rowspan="1" colspan="1">Dulma</td></tr><tr><td rowspan="1" colspan="1">♂</td><td rowspan="1" colspan="1">
                    <named-content xmlns:xlink="http://www.w3.org/1999/xlink" content-type="dwc:institutional_code" xlink:type="simple">NHRS</named-content>-JLKB000023383</td><td rowspan="1" colspan="1">
                    <named-content xmlns:xlink="http://www.w3.org/1999/xlink" content-type="dwc:institutional_code" xlink:type="simple">ZIN</named-content>
                  </td><td rowspan="1" colspan="1">Russia, Indigirka river</td><td rowspan="1" colspan="1">
              <named-content xmlns:xlink="http://www.w3.org/1999/xlink" content-type="dwc:verbatimLatitude" xlink:type="simple">69.5267°N</named-content>
            </td><td rowspan="1" colspan="1">
              <named-content xmlns:xlink="http://www.w3.org/1999/xlink" content-type="dwc:verbatimLongitude" xlink:type="simple">146.6575°E</named-content>
            </td><td rowspan="1" colspan="1">
                    <named-content xmlns:xlink="http://www.w3.org/1999/xlink" content-type="date" xlink:type="simple">1891-07-16</named-content>
                  </td><td rowspan="1" colspan="1">Cherskiy</td></tr><tr><td rowspan="1" colspan="1">♂</td><td rowspan="1" colspan="1"/><td rowspan="1" colspan="1">
                    <named-content xmlns:xlink="http://www.w3.org/1999/xlink" content-type="dwc:institutional_code" xlink:type="simple">ZIN</named-content>
                  </td><td rowspan="1" colspan="1">Russia, Indigirka river</td><td rowspan="1" colspan="1">
              <named-content xmlns:xlink="http://www.w3.org/1999/xlink" content-type="dwc:verbatimLatitude" xlink:type="simple">69.5267°N</named-content>
            </td><td rowspan="1" colspan="1">
              <named-content xmlns:xlink="http://www.w3.org/1999/xlink" content-type="dwc:verbatimLongitude" xlink:type="simple">146.6575°E</named-content>
            </td><td rowspan="1" colspan="1">
                    <named-content xmlns:xlink="http://www.w3.org/1999/xlink" content-type="date" xlink:type="simple">1891-07-16</named-content>
                  </td><td rowspan="1" colspan="1">Cherskiy</td></tr><tr><td rowspan="1" colspan="1">♂</td><td rowspan="1" colspan="1"/><td rowspan="1" colspan="1">
                    <named-content xmlns:xlink="http://www.w3.org/1999/xlink" content-type="dwc:institutional_code" xlink:type="simple">ZIN</named-content>
                  </td><td rowspan="1" colspan="1">Russia, Indigirka river</td><td rowspan="1" colspan="1">
              <named-content xmlns:xlink="http://www.w3.org/1999/xlink" content-type="dwc:verbatimLatitude" xlink:type="simple">69.5267°N</named-content>
            </td><td rowspan="1" colspan="1">
              <named-content xmlns:xlink="http://www.w3.org/1999/xlink" content-type="dwc:verbatimLongitude" xlink:type="simple">146.6575°E</named-content>
            </td><td rowspan="1" colspan="1">
                    <named-content xmlns:xlink="http://www.w3.org/1999/xlink" content-type="date" xlink:type="simple">1891-07-16</named-content>
                  </td><td rowspan="1" colspan="1">Cherskiy</td></tr><tr><td rowspan="1" colspan="1">♂</td><td rowspan="1" colspan="1">
                    <named-content xmlns:xlink="http://www.w3.org/1999/xlink" content-type="dwc:institutional_code" xlink:type="simple">NHRS</named-content>-JLKB000023384</td><td rowspan="1" colspan="1">
                    <named-content xmlns:xlink="http://www.w3.org/1999/xlink" content-type="dwc:institutional_code" xlink:type="simple">ZIN</named-content>
                  </td><td rowspan="1" colspan="1">Russia, Verkhoyansk</td><td rowspan="1" colspan="1">
              <named-content xmlns:xlink="http://www.w3.org/1999/xlink" content-type="dwc:verbatimLatitude" xlink:type="simple">67.8181°N</named-content>
            </td><td rowspan="1" colspan="1">
              <named-content xmlns:xlink="http://www.w3.org/1999/xlink" content-type="dwc:verbatimLongitude" xlink:type="simple">134.0181°E</named-content>
            </td><td rowspan="1" colspan="1">1885-05 &amp; 07</td><td rowspan="1" colspan="1">Bung &amp; Tol.</td></tr><tr><td rowspan="1" colspan="1">♂</td><td rowspan="1" colspan="1"/><td rowspan="1" colspan="1">
                    <abbrev xmlns:xlink="http://www.w3.org/1999/xlink" content-type="institution" xlink:title="The Natural History Museum, London, United Kingdom" xlink:type="simple">BMNH</abbrev>
                  </td><td rowspan="1" colspan="1">China, Lesser Kingan, Mts China</td><td rowspan="1" colspan="1">
              <named-content xmlns:xlink="http://www.w3.org/1999/xlink" content-type="dwc:verbatimLatitude" xlink:type="simple">49.0892°N</named-content>
            </td><td rowspan="1" colspan="1">
              <named-content xmlns:xlink="http://www.w3.org/1999/xlink" content-type="dwc:verbatimLongitude" xlink:type="simple">127.5374°E</named-content>
            </td><td rowspan="1" colspan="1"/><td rowspan="1" colspan="1">Weymarn</td></tr><tr><td rowspan="1" colspan="1">♂</td><td rowspan="1" colspan="1"/><td rowspan="1" colspan="1">
                    <abbrev xmlns:xlink="http://www.w3.org/1999/xlink" content-type="institution" xlink:title="The Natural History Museum, London, United Kingdom" xlink:type="simple">BMNH</abbrev>
                  </td><td rowspan="1" colspan="1">China, Lesser Kingan, Mts China</td><td rowspan="1" colspan="1">
              <named-content xmlns:xlink="http://www.w3.org/1999/xlink" content-type="dwc:verbatimLatitude" xlink:type="simple">49.0892°N</named-content>
            </td><td rowspan="1" colspan="1">
              <named-content xmlns:xlink="http://www.w3.org/1999/xlink" content-type="dwc:verbatimLongitude" xlink:type="simple">127.5374°E</named-content>
            </td><td rowspan="1" colspan="1"/><td rowspan="1" colspan="1">Weymarn</td></tr><tr><td rowspan="1" colspan="1">♀</td><td rowspan="1" colspan="1"/><td rowspan="1" colspan="1">
                    <named-content xmlns:xlink="http://www.w3.org/1999/xlink" content-type="dwc:institutional_code" xlink:type="simple">SYSU</named-content>
                  </td><td rowspan="1" colspan="1">China, Nei Mongol, Hulunber, Huihe</td><td rowspan="1" colspan="1"/><td rowspan="1" colspan="1"/><td rowspan="1" colspan="1">
                    <named-content xmlns:xlink="http://www.w3.org/1999/xlink" content-type="date" xlink:type="simple">2013-07-22</named-content>
                  </td><td rowspan="1" colspan="1">Li, Chunyuan &amp; Chaoqun</td></tr><tr><td rowspan="1" colspan="1">♂</td><td rowspan="1" colspan="1"/><td rowspan="1" colspan="1">
                    <named-content xmlns:xlink="http://www.w3.org/1999/xlink" content-type="dwc:institutional_code" xlink:type="simple">SYSU</named-content>
                  </td><td rowspan="1" colspan="1">China, Inner Mongolia (Nei Mongol), Xing’an near entry-exit inspection of border between China and The Republic of Mongolia</td><td rowspan="1" colspan="1"/><td rowspan="1" colspan="1"/><td rowspan="1" colspan="1">
                    <named-content xmlns:xlink="http://www.w3.org/1999/xlink" content-type="date" xlink:type="simple">2014-07-24</named-content>
                  </td><td rowspan="1" colspan="1">Jia</td></tr><tr><td rowspan="1" colspan="1">♀</td><td rowspan="1" colspan="1"/><td rowspan="1" colspan="1">
                    <named-content xmlns:xlink="http://www.w3.org/1999/xlink" content-type="dwc:institutional_code" xlink:type="simple">SYSU</named-content>
                  </td><td rowspan="1" colspan="1">China, Inner Mongolia (Nei Mongol), Xing’an near entry-exit inspection of border between China and The Republic of Mongolia</td><td rowspan="1" colspan="1"/><td rowspan="1" colspan="1"/><td rowspan="1" colspan="1">
                    <named-content xmlns:xlink="http://www.w3.org/1999/xlink" content-type="date" xlink:type="simple">2014-07-24</named-content>
                  </td><td rowspan="1" colspan="1">Jia</td></tr></tbody></table><table-wrap-foot><fn id="TN1"><label>†</label><p>Lectotype.</p></fn></table-wrap-foot></table-wrap></tp:treatment-sec><tp:treatment-sec sec-type="Description of the Lectotype ♂"><title>Description of the Lectotype ♂.</title><p>Body length 14.0 mm; maximum elytral width 8.3 mm.</p><p>Head (Fig. <xref ref-type="fig" rid="F7">7a</xref>) dorsally testaceous; basal black band extending between eyes, retracted under anterior of pronotum, extending apically to eyes with no apparent separation from eyes; V-shaped black marking anteriorly. Head ventrally testaceous; clypeus testaceous; maxillary palpi yellow with apical palpomere piceous distally. Labial palpi yellow with apical palpomere darkened along its inner margin. Antenna testaceous with antennomeres more or less piceous in distal half.</p><p>Pronotum (Fig. <xref ref-type="fig" rid="F7">7a</xref>) 2.1 mm long; maximum width 6.5 mm; testaceous; transverse black bands separated from anterior margin by testaceous band and from posterior margin by narrow testaceous, more piceous band; black bands do not reach sides of pronotum; anterior black band at edges with narrow posteriorly directed projections; posterior black band with narrow lateral portions projecting from basal margin of band. Elytron 10.5 mm long; smooth, yellow with black irrorations; irrorations reduced along margins of elytra; sutural midline black; scutellum piceous.</p><p>Ventral side (Fig. <xref ref-type="fig" rid="F7">7b</xref>) testaceous-rufous, darkened due to age so that minor variations in its color not apparent. Forelegs testaceous; midlegs partly testaceous, mesotibia and mesotarsus rufous-testaceous with golden setae along edge; metatrochanter and metafemur testaceous; metatibia rufous with golden setae along edge; metatarsus rufous-piceous with long golden setae along edge. Elytral epipleuron testaceous; broad anteriorly, gradually tapering along edges of abdomen but relatively broad also in first part of posterior half.</p><p>Protarsal claws similar in size and shape, shorter than protarsomere V; mesotarsal claws similar in size and shape. Posterior metatarsal claws almost three times as long as anterior metatarsal claws. Protarsomeres I-III enlarged with three larger adhesive discs basally and about 32 smaller discs distally. Mesotarsomeres with two more or less regular rows of seven discs, left mesotarsus with one additional smaller disc on mesotarsomere I and a second on mesotarsomere II and right one with only one extra disc, on mesotarsomere II.</p><p>Penis in dorsal view (Fig. <xref ref-type="fig" rid="F7">7c</xref>) about 2.8 mm long; width 0.55 mm; apex trifid with three distinct lobes. Penis in lateral view (Fig. <xref ref-type="fig" rid="F7">7d</xref>) with lateral apical lobes fairly slender; central penis lobe sclerotized along edge, longer than side lobes, its dorsal margin concave (Fig. <xref ref-type="fig" rid="F7">7e</xref>). Parameres with external margins straighter medially, their apices convergent (Fig. <xref ref-type="fig" rid="F7">7f</xref>). Lappets of aedeagal ring sclerite short and wide, their outer apical margins rounded (Fig. <xref ref-type="fig" rid="F7">7g</xref>).</p><!--PageBreak--><!--PageBreak--><!--PageBreak--><!--PageBreak--><!--PageBreak--></tp:treatment-sec><tp:treatment-sec sec-type="Intraspecific variation"><title>Intraspecific variation.</title><p>Body length between 13.9 and 16.3 mm; maximum elytral width between 8.0 and 9.6 mm. Pronotum length 1.8 to 2.5 mm long; width 5.3 to 7.2 mm; smooth in males; either deeply wrinkled (when also elytra granulated) or smooth in females; in smooth specimens either shining with anterior row of impressed punctures very distinct, or matt with puncture-row less distinct; anterior black band of pronotum mostly continuous, sometimes thin and weak or non-continuous; shape of posterior black band of pronotum varies, separated from posterior margin by testaceous band which sometimes is partly piceous. Elytron between 10.4 and 12.7 mm long; smooth in males; smooth or granulated in females.</p><p>Male posterior metatarsal claws almost three times as long as anterior metatarsal claws; female posterior metatarsal claws less than twice as long as anterior metatarsal claws which are slightly curved apically. Protarsomeres I-III enlarged in males with three larger adhesive discs basally and 28-66 smaller discs distally; mesotarsomeres in males with irregular rows of 14-31 adhesive discs; in populations with granulated females, number of adhesive discs in males are in upper range. Penis in dorsal view between 2.4 and 2.8 mm long; width between 0.6 and 0.7 mm. Shape of lappets in aedeagal ring sclerite variable which also applies to outer apical margin.</p></tp:treatment-sec><tp:treatment-sec sec-type="Distribution"><title>Distribution.</title><p>(Fig. <xref ref-type="fig" rid="F8">8</xref>) The distribution covers Russia, east of the Yenisei-Angara river to the pacific coast, north to the East Siberian Sea and south to Qinghai in China <!--PageBreak-->and Hokkaido in Japan. Specimens from the following regions in east Palearctic were examined: Russia: Yakutia, Kamchatka, Chita Region, Amur Region, Kuril Islands, North Sakhalin, Verkhoyansk and Indigirka. Japan: Hokkaido. Mongolia: Onon river. China: Heilongjiang, Inner Mongolia and Qinghai.</p><fig id="F8" position="float" orientation="portrait"><label>Figure 8.</label><caption><p>Distribution map of <italic><tp:taxon-name><tp:taxon-name-part taxon-name-part-type="genus">Graphoderus</tp:taxon-name-part> <tp:taxon-name-part taxon-name-part-type="species">elatus</tp:taxon-name-part></tp:taxon-name></italic> based on examined specimens. The lectotype is imprecisely marked in former Amur Region.</p></caption><graphic xmlns:xlink="http://www.w3.org/1999/xlink" xlink:href="zookeys-574-113-g008.jpg" position="float" orientation="portrait" xlink:type="simple" id="oo_82938.jpg"/></fig></tp:treatment-sec><tp:treatment-sec><!--Section generated to contain objects referenced in tp:taxon-treatment.--><fig id="F2" position="float" orientation="portrait"><label>Figure 2.</label><caption><p>Genitalia in dorsal view (photo), with detailed lateral view of penis apex (line drawing) of all <italic><tp:taxon-name><tp:taxon-name-part taxon-name-part-type="genus">Graphoderus</tp:taxon-name-part></tp:taxon-name></italic> species. <bold>a–b</bold> <italic><tp:taxon-name><tp:taxon-name-part taxon-name-part-type="genus">Graphoderus</tp:taxon-name-part> <tp:taxon-name-part taxon-name-part-type="species">adamsii</tp:taxon-name-part></tp:taxon-name></italic> <bold>c–d</bold> <italic><tp:taxon-name><tp:taxon-name-part taxon-name-part-type="genus">Graphoderus</tp:taxon-name-part> <tp:taxon-name-part taxon-name-part-type="species">austriacus</tp:taxon-name-part></tp:taxon-name></italic> <bold>e–f</bold> <italic><tp:taxon-name><tp:taxon-name-part taxon-name-part-type="genus">Graphoderus</tp:taxon-name-part> <tp:taxon-name-part taxon-name-part-type="species">bieneri</tp:taxon-name-part></tp:taxon-name></italic> <bold>g–h</bold> <italic><tp:taxon-name><tp:taxon-name-part taxon-name-part-type="genus">Graphoderus</tp:taxon-name-part> <tp:taxon-name-part taxon-name-part-type="species">bilineatus</tp:taxon-name-part></tp:taxon-name></italic> <bold>i–j</bold> <italic><tp:taxon-name><tp:taxon-name-part taxon-name-part-type="genus">Graphoderus</tp:taxon-name-part> <tp:taxon-name-part taxon-name-part-type="species">cinereus</tp:taxon-name-part></tp:taxon-name></italic> <bold>k–l</bold> <italic><tp:taxon-name><tp:taxon-name-part taxon-name-part-type="genus">Graphoderus</tp:taxon-name-part> <tp:taxon-name-part taxon-name-part-type="species">elatus</tp:taxon-name-part></tp:taxon-name></italic> [dorsal view, processed by E. Binkiewicz] <bold>m–n</bold> <italic><tp:taxon-name><tp:taxon-name-part taxon-name-part-type="genus">Graphoderus</tp:taxon-name-part> <tp:taxon-name-part taxon-name-part-type="species">fascicollis</tp:taxon-name-part></tp:taxon-name></italic> <bold>o–p</bold> <italic><tp:taxon-name><tp:taxon-name-part taxon-name-part-type="genus">Graphoderus</tp:taxon-name-part> <tp:taxon-name-part taxon-name-part-type="species">liberus</tp:taxon-name-part></tp:taxon-name></italic> <bold>q–r</bold> <italic><tp:taxon-name><tp:taxon-name-part taxon-name-part-type="genus">Graphoderus</tp:taxon-name-part> <tp:taxon-name-part taxon-name-part-type="species">manitobensis</tp:taxon-name-part></tp:taxon-name></italic> <bold>s–t</bold> <italic><tp:taxon-name><tp:taxon-name-part taxon-name-part-type="genus">Graphoderus</tp:taxon-name-part> <tp:taxon-name-part taxon-name-part-type="species">occidentalis</tp:taxon-name-part></tp:taxon-name></italic> <bold>u–v</bold> <italic><tp:taxon-name><tp:taxon-name-part taxon-name-part-type="genus">Graphoderus</tp:taxon-name-part> <tp:taxon-name-part taxon-name-part-type="species">perplexus</tp:taxon-name-part></tp:taxon-name></italic> [dorsal view, processed by E. Binkiewicz] <bold>w–x</bold> <italic><tp:taxon-name><tp:taxon-name-part taxon-name-part-type="genus">Graphoderus</tp:taxon-name-part> <tp:taxon-name-part taxon-name-part-type="species">zonatus</tp:taxon-name-part></tp:taxon-name></italic>.</p></caption><graphic xmlns:xlink="http://www.w3.org/1999/xlink" xlink:href="zookeys-574-113-g002.jpg" position="float" orientation="portrait" xlink:type="simple" id="oo_82932.jpg"/></fig></tp:treatment-sec><ref-list><ref id="B21"><mixed-citation xmlns:xlink="http://www.w3.org/1999/xlink" xlink:type="simple">
          <person-group><name name-style="western"><surname>Horn</surname><given-names>GH</given-names></name></person-group> (<year>1883</year>) <article-title>Miscellaneous notes and short studies of North American <tp:taxon-name><tp:taxon-name-part taxon-name-part-type="order">Coleoptera</tp:taxon-name-part></tp:taxon-name>.</article-title> <source>Transactions of the American Entomological Society</source> <volume>10</volume>: <fpage>269</fpage>–<lpage>312</lpage>.</mixed-citation></ref><ref id="B56"><mixed-citation xmlns:xlink="http://www.w3.org/1999/xlink" xlink:type="simple">
          <person-group><name name-style="western"><surname>Zimmermann</surname><given-names>A</given-names></name></person-group> (<year>1920</year>) <chapter-title><tp:taxon-name><tp:taxon-name-part taxon-name-part-type="family">Dytiscidae</tp:taxon-name-part></tp:taxon-name>, <tp:taxon-name><tp:taxon-name-part taxon-name-part-type="family">Haliplidae</tp:taxon-name-part></tp:taxon-name>, <tp:taxon-name><tp:taxon-name-part taxon-name-part-type="family">Hygrobiidae</tp:taxon-name-part></tp:taxon-name>, <tp:taxon-name><tp:taxon-name-part taxon-name-part-type="family">Amphizoidae</tp:taxon-name-part></tp:taxon-name></chapter-title>. In: <person-group><name name-style="western"><surname>Schenkling</surname><given-names>S</given-names></name></person-group> (<role>Ed.</role>) <source>Coleopterorum Catalogus</source>: <volume>Volume 4</volume>: <issue>pars 71</issue>. <publisher-name>W Junk</publisher-name>, <publisher-loc>Berlin</publisher-loc>, <size units="page">326 pp</size>.</mixed-citation></ref><ref id="B15"><mixed-citation xmlns:xlink="http://www.w3.org/1999/xlink" xlink:type="simple">
          <person-group><name name-style="western"><surname>Gschwendtner</surname><given-names>L</given-names></name></person-group> (<year>1937</year>) <article-title>Monographie der paläarktischen Dytisciden VIII: <tp:taxon-name><tp:taxon-name-part taxon-name-part-type="subfamily">Dytiscinae</tp:taxon-name-part></tp:taxon-name> (<tp:taxon-name><tp:taxon-name-part taxon-name-part-type="tribe">Eretini</tp:taxon-name-part></tp:taxon-name>, <tp:taxon-name><tp:taxon-name-part taxon-name-part-type="tribe">Hydaticini</tp:taxon-name-part></tp:taxon-name>, <tp:taxon-name><tp:taxon-name-part taxon-name-part-type="tribe">Thermonectini</tp:taxon-name-part></tp:taxon-name>).</article-title> <source>Koleopterologische Rundschau</source> <volume>23</volume>: <fpage>57</fpage>–<lpage>92</lpage>.</mixed-citation></ref><ref id="B26"><mixed-citation xmlns:xlink="http://www.w3.org/1999/xlink" xlink:type="simple">
          <person-group><name name-style="western"><surname>Kamiya</surname><given-names>K</given-names></name></person-group> (<year>1940</year>) <article-title>Aquatic beetles of Manchoukuo.</article-title> <source>Report of the Limnological Survey of Kwangtung and Manchoukuo, Otzu</source> <volume>1940</volume>: <fpage>113</fpage>–<lpage>139</lpage>.</mixed-citation></ref><ref id="B3"><mixed-citation xmlns:xlink="http://www.w3.org/1999/xlink" xlink:type="simple">
          <person-group><name name-style="western"><surname>Balfour-Browne</surname><given-names>J</given-names></name></person-group> (<year>1946</year>) <article-title>The aquatic <tp:taxon-name><tp:taxon-name-part taxon-name-part-type="order">Coleoptera</tp:taxon-name-part></tp:taxon-name> of Manchuria (Weymarn collection).</article-title> <source>Annals and Magazine of Natural History</source> (<volume-series>11</volume-series>) <volume>13</volume>(<issue>103</issue>): <fpage>433</fpage>–<lpage>460</lpage>. doi: <ext-link xlink:type="simple" ext-link-type="doi" xlink:href="10.1080/00222934608654567">10.1080/00222934608654567</ext-link></mixed-citation></ref><ref id="B54"><mixed-citation xmlns:xlink="http://www.w3.org/1999/xlink" xlink:type="simple">
          <person-group><name name-style="western"><surname>Zaitsev</surname><given-names>FA</given-names></name></person-group> (<year>1972</year>) <source>Fauna of the USSR: <tp:taxon-name><tp:taxon-name-part taxon-name-part-type="order">Coleoptera</tp:taxon-name-part></tp:taxon-name>: Families: <tp:taxon-name><tp:taxon-name-part taxon-name-part-type="family">Amphizoidae</tp:taxon-name-part></tp:taxon-name>, <tp:taxon-name><tp:taxon-name-part taxon-name-part-type="family">Hygrobiidae</tp:taxon-name-part></tp:taxon-name>, <tp:taxon-name><tp:taxon-name-part taxon-name-part-type="family">Haliplidae</tp:taxon-name-part></tp:taxon-name>, <tp:taxon-name><tp:taxon-name-part taxon-name-part-type="family">Dytiscidae</tp:taxon-name-part></tp:taxon-name>, <tp:taxon-name><tp:taxon-name-part taxon-name-part-type="family">Gyrinidae</tp:taxon-name-part></tp:taxon-name>.</source> <publisher-name>Israel Program for Scientific Translations</publisher-name>, <publisher-loc>Jerusalem</publisher-loc>, <size units="page">401 pp</size>.</mixed-citation></ref><ref id="B29"><mixed-citation xmlns:xlink="http://www.w3.org/1999/xlink" xlink:type="simple">
          <person-group><name name-style="western"><surname>Lafer</surname><given-names>GS</given-names></name></person-group> (<year>1989</year>) <article-title>Suborder <tp:taxon-name><tp:taxon-name-part taxon-name-part-type="suborder">Adephaga</tp:taxon-name-part></tp:taxon-name>.</article-title> <source>Keys to the Insects of the Far East of the USSR</source> <volume>3</volume>(<issue>1</issue>): <fpage>67</fpage>–<lpage>257</lpage>.</mixed-citation></ref><ref id="B55"><mixed-citation xmlns:xlink="http://www.w3.org/1999/xlink" xlink:type="simple">
          <person-group><name name-style="western"><surname>Zeng</surname><given-names>H</given-names></name></person-group> (<year>1989</year>) <source>Taxonomy of Chinese <tp:taxon-name><tp:taxon-name-part taxon-name-part-type="family">Dytiscidae</tp:taxon-name-part></tp:taxon-name> in the museums of China</source>. <comment>Abstract of PhD thesis</comment>, <publisher-name>University of Zhong-Shang, Department of Biology</publisher-name>, <publisher-loc>Guangzhou, China</publisher-loc>.</mixed-citation></ref><ref id="B33"><mixed-citation xmlns:xlink="http://www.w3.org/1999/xlink" xlink:type="simple">
          <person-group><name name-style="western"><surname>Mori</surname><given-names>M</given-names></name><name name-style="western"><surname>Kitayama</surname><given-names>A</given-names></name></person-group> (<year>1993</year>) <source><tp:taxon-name><tp:taxon-name-part taxon-name-part-type="superfamily">Dytiscoidea</tp:taxon-name-part></tp:taxon-name> of Japan.</source> <publisher-name>Kankyo-Kagaku Co, Ltd</publisher-name>, <publisher-loc>Osaka</publisher-loc>, <size units="page">217 pp</size>.</mixed-citation></ref><ref id="B36"><mixed-citation xmlns:xlink="http://www.w3.org/1999/xlink" xlink:type="simple">
          <person-group><name name-style="western"><surname>Nilsson</surname><given-names>AN</given-names></name></person-group> (<year>1995</year>) <article-title><tp:taxon-name><tp:taxon-name-part taxon-name-part-type="family">Noteridae</tp:taxon-name-part></tp:taxon-name> and <tp:taxon-name><tp:taxon-name-part taxon-name-part-type="family">Dytiscidae</tp:taxon-name-part></tp:taxon-name>: Annotated check list of the <tp:taxon-name><tp:taxon-name-part taxon-name-part-type="family">Noteridae</tp:taxon-name-part></tp:taxon-name> and <tp:taxon-name><tp:taxon-name-part taxon-name-part-type="family">Dytiscidae</tp:taxon-name-part></tp:taxon-name> of China (<tp:taxon-name><tp:taxon-name-part taxon-name-part-type="order">Coleoptera</tp:taxon-name-part></tp:taxon-name>).</article-title> In: <person-group><name name-style="western"><surname>Jäch</surname><given-names>MA</given-names></name><name name-style="western"><surname>Ji</surname><given-names>L</given-names></name></person-group> (<role>Eds</role>) <source>Water Beetles of China: Volume 1. Zoologisch-Botanische Gesellschaft in Österreich and Wiener Coleopterologenverein</source>, <publisher-loc>Wien</publisher-loc>, <fpage>35</fpage>–<lpage>96</lpage>.</mixed-citation></ref><ref id="B44"><mixed-citation xmlns:xlink="http://www.w3.org/1999/xlink" xlink:type="simple">
          <person-group><name name-style="western"><surname>Nilsson</surname><given-names>AN</given-names></name><name name-style="western"><surname>Minakawa</surname><given-names>N</given-names></name><name name-style="western"><surname>Oberg</surname><given-names>PBH</given-names></name></person-group> (<year>1997</year>) <article-title>The diving beetles of the Kuril Archipelago in the Far East of Russia (<tp:taxon-name><tp:taxon-name-part taxon-name-part-type="order">Coleoptera</tp:taxon-name-part></tp:taxon-name>: <tp:taxon-name><tp:taxon-name-part taxon-name-part-type="family">Dytiscidae</tp:taxon-name-part></tp:taxon-name>).</article-title> <source>Beiträge zur Entomologie</source> <volume>47</volume>: <fpage>365</fpage>–<lpage>376</lpage>.</mixed-citation></ref><ref id="B38"><mixed-citation xmlns:xlink="http://www.w3.org/1999/xlink" xlink:type="simple">
          <person-group><name name-style="western"><surname>Nilsson</surname><given-names>AN</given-names></name></person-group> (<year>2003a</year>) <article-title><tp:taxon-name><tp:taxon-name-part taxon-name-part-type="family">Dytiscidae</tp:taxon-name-part></tp:taxon-name> Leach, 1815.</article-title> In: <person-group><name name-style="western"><surname>Löbl</surname><given-names>I</given-names></name><name name-style="western"><surname>Smetana</surname><given-names>A</given-names></name></person-group> (<role>Eds</role>) <source>Catalogue of Palaearctic <tp:taxon-name><tp:taxon-name-part taxon-name-part-type="order">Coleoptera</tp:taxon-name-part></tp:taxon-name>: Volume 1: <tp:taxon-name><tp:taxon-name-part taxon-name-part-type="suborder">Archostemata</tp:taxon-name-part></tp:taxon-name> - <tp:taxon-name><tp:taxon-name-part taxon-name-part-type="suborder">Myxophaga</tp:taxon-name-part></tp:taxon-name> - <tp:taxon-name><tp:taxon-name-part taxon-name-part-type="suborder">Adephaga</tp:taxon-name-part></tp:taxon-name></source>. <publisher-name>Apollo Books</publisher-name>, <publisher-loc>Stenstrup</publisher-loc>, <fpage>35</fpage>–<lpage>78</lpage>.</mixed-citation></ref><ref id="B41"><mixed-citation xmlns:xlink="http://www.w3.org/1999/xlink" xlink:type="simple">
          <person-group><name name-style="western"><surname>Nilsson</surname><given-names>AN</given-names></name><name name-style="western"><surname>Hájek</surname><given-names>J</given-names></name></person-group> (<year>2015</year>) <source>Catalogue of Palearctic <tp:taxon-name><tp:taxon-name-part taxon-name-part-type="family">Dytiscidae</tp:taxon-name-part></tp:taxon-name> (<tp:taxon-name><tp:taxon-name-part taxon-name-part-type="order">Coleoptera</tp:taxon-name-part></tp:taxon-name>)</source>: <comment>Internet version <named-content content-type="date" xlink:type="simple">2015-01-01</named-content></comment>: <comment>Update distributed as a PDF</comment>. <ext-link xlink:type="simple" ext-link-type="uri" xlink:href="http://www2.emg.umu.se/projects/biginst/andersn/Cat_main.htm">http://www2.emg.umu.se/projects/biginst/andersn/Cat_main.htm</ext-link></mixed-citation></ref><ref id="B52"><mixed-citation xmlns:xlink="http://www.w3.org/1999/xlink" xlink:type="simple">
          <person-group><name name-style="western"><surname>Wallis</surname><given-names>JB</given-names></name></person-group> (<year>1939</year>) <article-title>The genus <tp:taxon-name><tp:taxon-name-part taxon-name-part-type="genus">Graphoderus</tp:taxon-name-part></tp:taxon-name> Aube in North America (North of Mexico) (<tp:taxon-name><tp:taxon-name-part taxon-name-part-type="order">Coleoptera</tp:taxon-name-part></tp:taxon-name>).</article-title> <source>The Canadian Entomologist</source> <volume>71</volume>: <fpage>128</fpage>–<lpage>130</lpage>. doi: <ext-link xlink:type="simple" ext-link-type="doi" xlink:href="10.4039/Ent71128-6">10.4039/Ent71128-6</ext-link></mixed-citation></ref><ref id="B30"><mixed-citation xmlns:xlink="http://www.w3.org/1999/xlink" xlink:type="simple">
          <person-group><name name-style="western"><surname>Larson</surname><given-names>DJ</given-names></name></person-group> (<year>1975</year>) <article-title>The predaceous water beetles (<tp:taxon-name><tp:taxon-name-part taxon-name-part-type="order">Coleoptera</tp:taxon-name-part></tp:taxon-name>: <tp:taxon-name><tp:taxon-name-part taxon-name-part-type="family">Dytiscidae</tp:taxon-name-part></tp:taxon-name>) of Alberta: systematics, natural history and distribution.</article-title> <source>Questiones Entomologicae</source> <volume>11</volume>: <fpage>245</fpage>–<lpage>498</lpage>.</mixed-citation></ref><ref id="B43"><mixed-citation xmlns:xlink="http://www.w3.org/1999/xlink" xlink:type="simple">
          <person-group><name name-style="western"><surname>Nilsson</surname><given-names>AN</given-names></name><name name-style="western"><surname>Kholin</surname><given-names>SK</given-names></name><name name-style="western"><surname>Minakawa</surname><given-names>N</given-names></name></person-group> (<year>1999</year>) <article-title>The diving beetles of Kamchatka, with additional records from Sakhalin and the Kuril Islands (<tp:taxon-name><tp:taxon-name-part taxon-name-part-type="order">Coleoptera</tp:taxon-name-part></tp:taxon-name>: <tp:taxon-name><tp:taxon-name-part taxon-name-part-type="family">Dytiscidae</tp:taxon-name-part></tp:taxon-name>).</article-title> <source>Beiträge zur Entomologie</source> <volume>49</volume>: <fpage>107</fpage>–<lpage>131</lpage>.</mixed-citation></ref><ref id="B37"><mixed-citation xmlns:xlink="http://www.w3.org/1999/xlink" xlink:type="simple">
          <person-group><name name-style="western"><surname>Nilsson</surname><given-names>AN</given-names></name></person-group> (<year>2001</year>) <source>World Catalogue of Insects: Volume 3: <tp:taxon-name><tp:taxon-name-part taxon-name-part-type="family">Dytiscidae</tp:taxon-name-part></tp:taxon-name> (<tp:taxon-name><tp:taxon-name-part taxon-name-part-type="order">Coleoptera</tp:taxon-name-part></tp:taxon-name>).</source> <publisher-name>Apollo Books</publisher-name>, <publisher-loc>Stenstrup</publisher-loc>, <size units="page">395 pp</size>.</mixed-citation></ref><ref id="B40"><mixed-citation xmlns:xlink="http://www.w3.org/1999/xlink" xlink:type="simple">
          <person-group><name name-style="western"><surname>Nilsson</surname><given-names>AN</given-names></name></person-group> (<year>2015</year>) <source>A world catalogue of the family <tp:taxon-name><tp:taxon-name-part taxon-name-part-type="family">Dytiscidae</tp:taxon-name-part></tp:taxon-name>, or the diving beetles (<tp:taxon-name><tp:taxon-name-part taxon-name-part-type="order">Coleoptera</tp:taxon-name-part></tp:taxon-name>, <tp:taxon-name><tp:taxon-name-part taxon-name-part-type="suborder">Adephaga</tp:taxon-name-part></tp:taxon-name>)</source>: <comment>Version <named-content content-type="date" xlink:type="simple">1.I.2015</named-content></comment>: <comment>Update distributed by the author as a PDF</comment>. <ext-link xlink:type="simple" ext-link-type="uri" xlink:href="http://www2.emg.umu.se/projects/biginst/andersn/">http://www2.emg.umu.se/projects/biginst/andersn/</ext-link></mixed-citation></ref><ref id="B49"><mixed-citation xmlns:xlink="http://www.w3.org/1999/xlink" xlink:type="simple">
          <person-group><name name-style="western"><surname>Sharp</surname><given-names>D</given-names></name></person-group> (<year>1882</year>) <article-title>On aquatic carnivorous <tp:taxon-name><tp:taxon-name-part taxon-name-part-type="order">Coleoptera</tp:taxon-name-part></tp:taxon-name> or <tp:taxon-name><tp:taxon-name-part taxon-name-part-type="family">Dytiscidae</tp:taxon-name-part></tp:taxon-name>.</article-title> <source>The Scientific Transactions of the Royal Dublin Society</source> (<volume-series>2</volume-series>) <volume>2</volume>: <fpage>179</fpage>–<lpage>1003</lpage> + pls. 7–18.</mixed-citation></ref></ref-list></tp:taxon-treatment>
